# Supplementary material for: Fibrinogen and hemoglobin predict near future cardiovascular events in asymptomatic individuals
Source: Sci Rep. 2021 Feb 25;11:4605. doi: 10.1038/s41598-021-84046-7 (PMC7907085; doi:10.1038/s41598-021-84046-7)
Supplement: Supplementary file 2 — Supplementary information 2. [file 41598_2021_84046_MOESM2_ESM.xlsx]

## Sheet: ST1 plasma trypsinisation
solution	composition	µl
human plasma	60-70 µg/µL protein	2
Denaturing solution 1, 60 µL	10 % DOC	10
	H2O	50
Denaturing solution 2, 82 µL	400 mM ABC	50
	100 % ACN	30
	100 mM CaCl2	2
dH2O		48
trypsin (1)	0.5 µg/µL	4
trypsin (2)	0.5 µg/µL	4
Formic Acid	10 % in dH2O	40

## Sheet: ST2 Cox_ph_PREDICT
uniprot_ID	gene	isoform	mnemonic_ID	mnemonic_ID_iso	protein_name	UniProt_Version	mean_controls	median_controls	sd_controls	mean_cases	median_cases	sd_cases	SMD	fold_change	fold_change_log2	ABS_fold_change_log2	test	p_value_oneway_or_kruskal	BH.adj.p_value_oneway_or_kruskal	HR_covariable_(95%_CI)_Cox_Zscore_multiv_PREDICT	wald_stat_covariable_Cox_Zscore_multiv_PREDICT	p_value_covariable_Cox_Zscore_multiv_PREDICT	HR_marker_(95%_CI)_Cox_Zscore_multiv_PREDICT	wald_stat_marker_Cox_Zscore_multiv_PREDICT	p_value_marker_Cox_Zscore_multiv_PREDICT
P02671	FGA		FIBA	FIBA	Fibrinogen alpha chain	20180704_9606_rev_uniprot_isoforms	8.12718e+06	7.95012e+06	1.88802e+06	9.35535e+06	9.36518e+06	1.32749e+06	0.753	1.15112	0.203038	0.203038		0.011	0.408167	0.9584 (0.672-1.367)	0.0550841	0.8145	1.84 (1.193-2.837)	7.6176	0.005772
P02765	AHSG		FETUA	FETUA	Alpha-2-HS-glycoprotein	20180704_9606_rev_uniprot_isoforms	3.17326e+06	3.11345e+06	512014	3.56086e+06	3.57579e+06	677776	0.645	1.12214	0.166258	0.166258		0.027	0.408167	1.246 (0.8384-1.852)	1.18374	0.2766	1.864 (1.186-2.929)	7.2846	0.006947
P10909.2	CLU	2	CLUS	CLUS i.2	Isoform 2 of Clusterin	20180704_9606_rev_uniprot_isoforms	222979	224352	53247.9	255993	258011	51015.7	0.633	1.14806	0.199199	0.199199		0.03	0.408167	1.161 (0.788-1.71)	0.568968	0.4507	1.589 (1.059-2.385)	4.9997	0.02537
P68871	HBB		HBB	HBB	Hemoglobin subunit beta	20180704_9606_rev_uniprot_isoforms	7.04985e+06	5.51335e+06	3.21171e+06	8.67788e+06	8.30945e+06	2.72406e+06	0.547	1.23093	0.299751	0.299751		0.059	0.423727	1.131 (0.7762-1.649)	0.412806	0.5206	1.493 (1.039-2.146)	4.68722	0.03038
P02675	FGB		FIBB	FIBB	Fibrinogen beta chain	20180704_9606_rev_uniprot_isoforms	1.23602e+07	1.19023e+07	2.32365e+06	1.3561e+07	1.36373e+07	1.3885e+06	0.627	1.09715	0.133764	0.133764		0.031	0.408167	1.001 (0.7052-1.421)	4.04114e-05	0.9949	1.547 (1.042-2.297)	4.67424	0.03064
P02748	C9		CO9	CO9	Complement component C9	20180704_9606_rev_uniprot_isoforms	1.30159e+06	1.31785e+06	277127	1.44706e+06	1.47599e+06	313620	0.492	1.11176	0.15285	0.15285		0.089	0.5135	0.9424 (0.6696-1.327)	0.115532	0.7339	1.615 (1.007-2.59)	3.95612	0.04673
P02751.3	FN1	3	FINC	FINC i.3	Isoform 3 of Fibronectin	20180704_9606_rev_uniprot_isoforms	1.00414e+06	764636	550659	804823	581864	509685	0.376	0.760968	-0.394091	0.394091	nonnorm	0.056	0.423727	1.167 (0.843-1.616)	0.868065	0.3515	0.6038 (0.3666-0.9946)	3.92436	0.04757
P18428	LBP		LBP	LBP	Lipopolysaccharide-binding protein	20180704_9606_rev_uniprot_isoforms	36777.3	40379.4	13595.3	44162.9	47278.2	16499.2	0.489	1.20082	0.264018	0.264018		0.091	0.5135	1.075 (0.7837-1.473)	0.199362	0.6553	1.582 (1.004-2.494)	3.90458	0.04818
P04004	VTN		VTNC	VTNC	Vitronectin	20180704_9606_rev_uniprot_isoforms	3.14372e+06	3.00403e+06	673046	3.56219e+06	3.35791e+06	659522	0.628	1.13311	0.180289	0.180289		0.031	0.408167	1.166 (0.8016-1.697)	0.646255	0.4214	1.46 (0.9985-2.135)	3.8103	0.05092
P04003	C4BPA		C4BPA	C4BPA	C4b-binding protein alpha chain	20180704_9606_rev_uniprot_isoforms	400201	400177	62325.6	358659	342977	69044.6	0.632	0.896199	-0.15811	0.15811		0.03	0.408167	1.151 (0.805-1.645)	0.593516	0.4411	0.6367 (0.4004-1.012)	3.64046	0.05634
A0A0A0MS15	IGHV3-49		HV349	HV349	Immunoglobulin heavy variable 3-49	20180704_9606_rev_uniprot_isoforms	964887	799000	524838	1.26129e+06	1.40729e+06	551905	0.55	1.30719	0.386474	0.386474		0.058	0.423727	1.091 (0.7917-1.502)	0.281218	0.5959	1.522 (0.9823-2.36)	3.5344	0.06012
P00738	HP		HPT	HPT	Haptoglobin	20180704_9606_rev_uniprot_isoforms	1.48859e+07	1.61691e+07	5.09029e+06	1.74702e+07	1.85679e+07	3.824e+06	0.574	1.17361	0.230952	0.230952		0.048	0.423727	1.09 (0.7962-1.492)	0.288476	0.5912	1.511 (0.9771-2.335)	3.44474	0.06347
P09871	C1S		C1S	C1S	Complement C1s subcomponent	20180704_9606_rev_uniprot_isoforms	127949	127396	23410.8	140308	134749	25852.4	0.501	1.09659	0.133026	0.133026		0.083	0.5135	1.078 (0.766-1.516)	0.184728	0.6673	1.472 (0.9776-2.217)	3.4262	0.06413
P19652	ORM2		A1AG2	A1AG2	Alpha-1-acid glycoprotein 2	20180704_9606_rev_uniprot_isoforms	349183	343452	86620.7	388764	396541	91861.6	0.443	1.11335	0.154909	0.154909		0.124	0.519737	1.108 (0.7944-1.546)	0.365541	0.5454	1.324 (0.9508-1.843)	2.75892	0.09666
P00736	C1R		C1R	C1R	Complement C1r subcomponent	20180704_9606_rev_uniprot_isoforms	32723	32360	7888.04	36935	35218.2	10942	0.442	1.12872	0.174682	0.174682		0.125	0.519737	1.129 (0.7952-1.604)	0.461448	0.4969	1.386 (0.9399-2.045)	2.71261	0.09949
P27169	PON1		PON1	PON1	Serum paraoxonase/arylesterase 1	20180704_9606_rev_uniprot_isoforms	672285	662665	199072	730257	717061	194262	0.295	1.08623	0.119331	0.119331		0.303	0.775188	1.269 (0.8179-1.97)	1.12997	0.2876	1.413 (0.9359-2.134)	2.70602	0.09997
P01780	IGHV3-7		HV307	HV307	Immunoglobulin heavy variable 3-7	20180704_9606_rev_uniprot_isoforms	1.01642e+06	984243	259443	1.12496e+06	1.14164e+06	229654	0.443	1.10679	0.14638	0.14638		0.124	0.519737	1.131 (0.8199-1.56)	0.5631	0.453	1.423 (0.9326-2.171)	2.6765	0.1018
P80748	IGLV3-21		LV321	LV321	Immunoglobulin lambda variable 3-21	20180704_9606_rev_uniprot_isoforms	581187	543715	273715	695041	688428	304172	0.393	1.1959	0.258096	0.258096		0.171	0.635591	1.126 (0.7911-1.603)	0.435072	0.5095	1.33 (0.9304-1.902)	2.4461	0.1178
P02763	ORM1		A1AG1	A1AG1	Alpha-1-acid glycoprotein 1	20180704_9606_rev_uniprot_isoforms	2.72675e+06	2.54088e+06	582183	2.92796e+06	2.89874e+06	501145	0.37	1.07379	0.102709	0.102709		0.197	0.676652	1.046 (0.7396-1.48)	0.065025	0.7987	1.321 (0.9142-1.909)	2.19632	0.1382
P08603	CFH		CFAH	CFAH	Complement factor H	20180704_9606_rev_uniprot_isoforms	890251	901863	179521	961003	964880	138027	0.442	1.07947	0.110329	0.110329		0.125	0.519737	1.115 (0.7805-1.594)	0.359041	0.5491	1.345 (0.8968-2.019)	2.05636	0.1517
P69905	HBA1		HBA	HBA	Hemoglobin subunit alpha	20180704_9606_rev_uniprot_isoforms	2.10973e+06	1.76078e+06	951995	2.42138e+06	2.28597e+06	623398	0.387	1.14772	0.19877	0.19877		0.177	0.635591	1.133 (0.7886-1.628)	0.45576	0.4996	1.285 (0.9065-1.822)	1.98528	0.1588
P02746	C1QB		C1QB	C1QB	Complement C1q subcomponent subunit B	20180704_9606_rev_uniprot_isoforms	110098	110519	24157.3	121320	114994	25804.9	0.449	1.10192	0.140023	0.140023		0.119	0.519737	1.119 (0.7915-1.581)	0.40386	0.5251	1.32 (0.8929-1.951)	1.93766	0.164
P01031	C5		CO5	CO5	Complement C5	20180704_9606_rev_uniprot_isoforms	757445	756512	99779.9	791750	764237	114271	0.32	1.04529	0.0639027	0.0639027		0.264	0.744857	1.105 (0.7666-1.594)	0.288047	0.5915	1.319 (0.8879-1.96)	1.87964	0.1702
P05156	CFI		CFAI	CFAI	Complement factor I	20180704_9606_rev_uniprot_isoforms	223559	240221	46417.7	239287	246745	44758.9	0.345	1.07035	0.0980856	0.0980856		0.229	0.711	1.073 (0.7481-1.539)	0.146306	0.7021	1.336 (0.8687-2.053)	1.73976	0.1872
Q96PD5.2	PGLYRP2	2	PGRP2	PGRP2 i.2	Isoform 2 of N-acetylmuramoyl-L-alanine amidase	20180704_9606_rev_uniprot_isoforms	326646	335772	51003	303656	305242	57053.8	0.425	0.92962	-0.105287	0.105287		0.14	0.553	1.074 (0.7824-1.475)	0.195983	0.658	0.7538 (0.4881-1.164)	1.62563	0.2024
P02679	FGG		FIBG	FIBG	Fibrinogen gamma chain	20180704_9606_rev_uniprot_isoforms	1.5623e+07	1.57694e+07	2.3967e+06	1.63489e+07	1.67219e+07	1.81877e+06	0.341	1.04647	0.065525	0.065525		0.234	0.711	1.041 (0.731-1.482)	0.0488852	0.825	1.297 (0.8611-1.954)	1.55002	0.2133
O14791	APOL1		APOL1	APOL1	Apolipoprotein L1	20180704_9606_rev_uniprot_isoforms	261121	253964	60946.4	285087	274511	98144.3	0.293	1.09178	0.126684	0.126684		0.305	0.775188	1.199 (0.822-1.748)	0.887176	0.3462	1.328 (0.8429-2.091)	1.49573	0.2215
P04180	LCAT		LCAT	LCAT	Phosphatidylcholine-sterol acyltransferase	20180704_9606_rev_uniprot_isoforms	56324.5	55116.8	8476.52	58775.6	59210.7	10398.7	0.258	1.04352	0.0614544	0.0614544		0.366	0.799405	1.184 (0.7963-1.759)	0.694556	0.4046	1.29 (0.843-1.975)	1.37828	0.2405
P01619	IGKV3-20		KV320	KV320	Immunoglobulin kappa variable 3-20	20180704_9606_rev_uniprot_isoforms	7.37432e+06	7.18641e+06	1.61244e+06	6.89246e+06	6.50295e+06	1.62161e+06	0.298	0.934658	-0.0974899	0.0974899		0.297	0.775188	1.158 (0.7948-1.687)	0.582932	0.4451	0.7752 (0.5067-1.186)	1.37828	0.2406
P51884	LUM		LUM	LUM	Lumican	20180704_9606_rev_uniprot_isoforms	469108	461925	107472	442166	453491	93640.1	0.267	0.942567	-0.0853331	0.0853331		0.349	0.799405	1.168 (0.8399-1.626)	0.8547	0.3552	0.7689 (0.4942-1.196)	1.35956	0.2436
P01008	SERPINC1		ANT3	ANT3	Antithrombin-III	20180704_9606_rev_uniprot_isoforms	2.27662e+06	2.19e+06	259829	2.19366e+06	2.19106e+06	250757	0.325	0.963563	-0.0535492	0.0535492		0.256	0.744857	1.057 (0.7534-1.483)	0.102977	0.7483	0.7731 (0.4847-1.233)	1.16856	0.2799
P01857	IGHG1		IGHG1	IGHG1	Immunoglobulin heavy constant gamma 1	20180704_9606_rev_uniprot_isoforms	1.45242e+07	1.40921e+07	1.80331e+06	1.40502e+07	1.37727e+07	2.33153e+06	0.227	0.967366	-0.0478658	0.0478658		0.425	0.799405	1.13 (0.7863-1.625)	0.437582	0.5083	0.7883 (0.5116-1.215)	1.16208	0.2809
P01011	SERPINA3		AACT	AACT	Alpha-1-antichymotrypsin	20180704_9606_rev_uniprot_isoforms	6.28454e+06	6.052e+06	921697	6.04393e+06	6.21347e+06	847296	0.272	0.961714	-0.0563201	0.0563201		0.341	0.799405	1.144 (0.8064-1.624)	0.570176	0.4502	0.7988 (0.52-1.227)	1.05062	0.3053
P02649	APOE		APOE	APOE	Apolipoprotein E	20180704_9606_rev_uniprot_isoforms	1.62727e+06	1.53532e+06	490062	1.69055e+06	1.52025e+06	641953	0.111	1.03889	0.0550369	0.0550369		0.697	0.860746	1.121 (0.7827-1.605)	0.388378	0.5332	1.206 (0.7962-1.828)	0.783579	0.3761
P02656	APOC3		APOC3	APOC3	Apolipoprotein C-III	20180704_9606_rev_uniprot_isoforms	3.47836e+06	3.09783e+06	1.19614e+06	3.7567e+06	3.72456e+06	1.34481e+06	0.219	1.08002	0.111062	0.111062		0.443	0.813884	1.155 (0.7925-1.684)	0.563701	0.4528	1.186 (0.8109-1.734)	0.772465	0.3795
P22352	GPX3		GPX3	GPX3	Glutathione peroxidase 3	20180704_9606_rev_uniprot_isoforms	230421	225508	67519.5	243456	239218	57595.1	0.208	1.05657	0.0793884	0.0793884		0.466	0.818089	1.121 (0.7919-1.586)	0.413964	0.5199	1.18 (0.8041-1.731)	0.714025	0.3981
P02774.3	GC	3	VTDB	VTDB i.3	Isoform 3 of Vitamin D-binding protein	20180704_9606_rev_uniprot_isoforms	1.78473e+06	1.74829e+06	279170	1.85657e+06	1.77017e+06	339155	0.231	1.04025	0.0569345	0.0569345		0.418	0.799405	1.147 (0.8041-1.635)	0.571838	0.4495	1.177 (0.7877-1.758)	0.631071	0.427
P01019	AGT		ANGT	ANGT	Angiotensinogen	20180704_9606_rev_uniprot_isoforms	1.99743e+06	1.76567e+06	436584	2.09444e+06	1.86247e+06	983373	0.128	1.04857	0.0684244	0.0684244		0.654	0.860746	1.213 (0.7945-1.851)	0.799236	0.3713	1.229 (0.7371-2.048)	0.623784	0.4296
P04433	IGKV3-11		KV311	KV311	Immunoglobulin kappa variable 3-11	20180704_9606_rev_uniprot_isoforms	3.02897e+06	2.88722e+06	428588	3.14136e+06	3.03679e+06	537431	0.231	1.03711	0.0525637	0.0525637		0.418	0.799405	1.11 (0.8006-1.538)	0.39	0.5323	1.167 (0.7898-1.726)	0.602797	0.4375
P03952	KLKB1		KLKB1	KLKB1	Plasma kallikrein	20180704_9606_rev_uniprot_isoforms	520061	499922	81375.3	535258	536006	107676	0.159	1.02922	0.0415529	0.0415529		0.576	0.858566	1.181 (0.7946-1.755)	0.675848	0.411	1.193 (0.7567-1.879)	0.575626	0.448
P05546	SERPIND1		HEP2	HEP2	Heparin cofactor 2	20180704_9606_rev_uniprot_isoforms	1.02664e+06	1.02923e+06	235913	1.06427e+06	1.01112e+06	218252	0.166	1.03666	0.0519413	0.0519413		0.561	0.858365	1.122 (0.8015-1.571)	0.449838	0.5024	1.163 (0.7848-1.724)	0.566708	0.4516
P00751	CFB		CFAB	CFAB	Complement factor B	20180704_9606_rev_uniprot_isoforms	2.72525e+06	2.75447e+06	426510	2.83244e+06	2.77525e+06	438200	0.248	1.03933	0.0556554	0.0556554		0.385	0.799405	1.093 (0.7697-1.551)	0.245223	0.6204	1.16 (0.7774-1.732)	0.528965	0.467
P07225	PROS1		PROS	PROS	Vitamin K-dependent protein S	20180704_9606_rev_uniprot_isoforms	254301	258132	39501.7	244808	248991	37129.1	0.248	0.96267	-0.0548874	0.0548874		0.386	0.799405	1.113 (0.8043-1.539)	0.416025	0.5189	0.8641 (0.5773-1.294)	0.50339	0.478
P07358	C8B		CO8B	CO8B	Complement component C8 beta chain	20180704_9606_rev_uniprot_isoforms	145489	140974	31109.9	154392	162593	42722.8	0.238	1.06119	0.085684	0.085684		0.404	0.799405	1.121 (0.793-1.584)	0.417058	0.5184	1.165 (0.7598-1.785)	0.488881	0.4844
P80108	GPLD1		PHLD	PHLD	Phosphatidylinositol-glycan-specific phospholipase D	20180704_9606_rev_uniprot_isoforms	195830	197113	36601	200575	186620	57641.1	0.098	1.02423	0.0345357	0.0345357		0.73	0.860746	1.147 (0.7992-1.647)	0.555472	0.4561	1.179 (0.7383-1.884)	0.476514	0.49
P02766	TTR		TTHY	TTHY	Transthyretin	20180704_9606_rev_uniprot_isoforms	3.54595e+06	3.48437e+06	645441	3.40606e+06	3.32272e+06	749836	0.2	0.96055	-0.0580676	0.0580676		0.483	0.827854	1.074 (0.7649-1.507)	0.168757	0.6812	0.8675 (0.562-1.339)	0.411651	0.5211
P08697	SERPINF2		A2AP	A2AP	Alpha-2-antiplasmin	20180704_9606_rev_uniprot_isoforms	370583	373744	88957.5	382053	386858	95033.3	0.125	1.03095	0.0439738	0.0439738		0.662	0.860746	1.121 (0.7959-1.578)	0.426278	0.5138	1.14 (0.7613-1.708)	0.406279	0.5239
P02790	HPX		HEMO	HEMO	Hemopexin	20180704_9606_rev_uniprot_isoforms	9.60809e+06	9.46766e+06	1.02359e+06	9.81061e+06	9.56771e+06	1.059e+06	0.194	1.02108	0.0300936	0.0300936		0.495	0.827854	1.099 (0.7796-1.549)	0.290198	0.5901	1.119 (0.771-1.624)	0.350701	0.5537
P07360	C8G		CO8G	CO8G	Complement component C8 gamma chain	20180704_9606_rev_uniprot_isoforms	79339.4	80671.6	13541.2	83847.9	80921.4	17558.4	0.288	1.05683	0.0797374	0.0797374		0.314	0.775188	1.108 (0.7869-1.561)	0.345626	0.5566	1.123 (0.7654-1.647)	0.350346	0.5539
P00450	CP		CERU	CERU	Ceruloplasmin	20180704_9606_rev_uniprot_isoforms	3.30701e+06	3.34153e+06	396568	3.3455e+06	3.37758e+06	675689	0.069	1.01164	0.0166981	0.0166981		0.807	0.875493	1.138 (0.8091-1.601)	0.552792	0.4572	1.13 (0.7406-1.723)	0.320243	0.5715
P02787	TF		TRFE	TRFE	Serotransferrin	20180704_9606_rev_uniprot_isoforms	1.35926e+07	1.33602e+07	2.17912e+06	1.3895e+07	1.41337e+07	2.18199e+06	0.139	1.02225	0.0317441	0.0317441		0.626	0.860746	1.13 (0.8042-1.589)	0.498154	0.4803	1.114 (0.766-1.621)	0.320016	0.5716
P13671	C6		CO6	CO6	Complement component C6	20180704_9606_rev_uniprot_isoforms	99512.3	104400	22460.9	95272.3	101810	28876.8	0.164	0.957393	-0.0628171	0.0628171		0.565	0.858365	1.113 (0.7968-1.555)	0.393756	0.5303	0.9011 (0.6159-1.318)	0.28751	0.5918
A0A0B4J1Y9	IGHV3-72		HV372	HV372	Immunoglobulin heavy variable 3-72	20180704_9606_rev_uniprot_isoforms	3.03736e+06	2.97404e+06	816709	3.19422e+06	3.00734e+06	827942	0.191	1.05164	0.0726467	0.0726467		0.503	0.827854	1.111 (0.7934-1.554)	0.373565	0.541	1.115 (0.7453-1.667)	0.279629	0.5969
P01024	C3		CO3	CO3	Complement C3	20180704_9606_rev_uniprot_isoforms	5.01061e+06	5.02489e+06	595601	5.14758e+06	5.06813e+06	715806	0.208	1.02734	0.0389071	0.0389071		0.466	0.818089	1.118 (0.7943-1.573)	0.407172	0.5234	1.116 (0.7325-1.699)	0.2601	0.61
Q14624	ITIH4		ITIH4	ITIH4	Inter-alpha-trypsin inhibitor heavy chain H4	20180704_9606_rev_uniprot_isoforms	1.83473e+06	1.82302e+06	279100	1.8627e+06	1.94106e+06	267619	0.102	1.01524	0.0218231	0.0218231		0.719	0.860746	1.119 (0.7986-1.569)	0.429025	0.5124	1.101 (0.749-1.617)	0.238046	0.6256
P19823	ITIH2		ITIH2	ITIH2	Inter-alpha-trypsin inhibitor heavy chain H2	20180704_9606_rev_uniprot_isoforms	1.76251e+06	1.74666e+06	271752	1.71814e+06	1.65705e+06	209857	0.183	0.974829	-0.0367787	0.0367787		0.521	0.83998	1.083 (0.7562-1.551)	0.188964	0.6638	0.9131 (0.5962-1.398)	0.174891	0.6758
P19827	ITIH1		ITIH1	ITIH1	Inter-alpha-trypsin inhibitor heavy chain H1	20180704_9606_rev_uniprot_isoforms	1.75536e+06	1.78503e+06	250383	1.71855e+06	1.63623e+06	268454	0.142	0.979032	-0.0305725	0.0305725		0.618	0.860746	1.109 (0.7862-1.566)	0.349636	0.5543	0.9153 (0.6003-1.396)	0.169003	0.681
P00748	F12		FA12	FA12	Coagulation factor XII	20180704_9606_rev_uniprot_isoforms	583165	553272	116437	594719	598906	158711	0.083	1.01981	0.0283037	0.0283037		0.77	0.869	1.129 (0.7977-1.598)	0.468677	0.4936	1.09 (0.7183-1.653)	0.163297	0.6861
P00734	F2		THRB	THRB	Prothrombin	20180704_9606_rev_uniprot_isoforms	1.2941e+06	1.31133e+06	190041	1.27859e+06	1.27191e+06	208322	0.078	0.988014	-0.0173963	0.0173963		0.784	0.872338	1.099 (0.7837-1.54)	0.297679	0.5853	0.9191 (0.6068-1.392)	0.158723	0.6903
P36955	SERPINF1		PEDF	PEDF	Pigment epithelium-derived factor	20180704_9606_rev_uniprot_isoforms	794810	790891	138105	774139	784176	136628	0.15	0.973992	-0.0380176	0.0380176		0.597	0.860746	1.113 (0.7992-1.551)	0.402971	0.5256	0.9229 (0.6216-1.37)	0.158404	0.6906
P04114	APOB		APOB	APOB	Apolipoprotein B-100	20180704_9606_rev_uniprot_isoforms	4.07573e+06	4.0094e+06	909257	3.99385e+06	3.84659e+06	727050	0.099	0.979911	-0.0292767	0.0292767		0.727	0.860746	1.113 (0.7963-1.555)	0.392628	0.5309	0.9282 (0.63-1.367)	0.142054	0.7062
P02743	APCS		SAMP	SAMP	Serum amyloid P-component	20180704_9606_rev_uniprot_isoforms	2.72293e+06	2.75328e+06	567815	2.80623e+06	2.66644e+06	684526	0.132	1.03059	0.0434743	0.0434743		0.642	0.860746	1.111 (0.7885-1.564)	0.3606	0.5482	1.085 (0.7063-1.668)	0.139577	0.7087
P01009	SERPINA1		A1AT	A1AT	Alpha-1-antitrypsin	20180704_9606_rev_uniprot_isoforms	9.17637e+06	9.14952e+06	1.13201e+06	9.16775e+06	9.21149e+06	1.494e+06	0.006	0.999061	-0.00135472	0.00135472		0.982	0.982	1.116 (0.7969-1.564)	0.4096	0.5222	0.9278 (0.6219-1.384)	0.134689	0.7136
P06396	GSN		GELS	GELS	Gelsolin	20180704_9606_rev_uniprot_isoforms	1.25248e+06	1.21771e+06	186745	1.23161e+06	1.16745e+06	153871	0.122	0.983337	-0.0242422	0.0242422		0.668	0.860746	1.104 (0.788-1.547)	0.33143	0.5648	0.9387 (0.6382-1.38)	0.103491	0.7477
P29622	SERPINA4		KAIN	KAIN	Kallistatin	20180704_9606_rev_uniprot_isoforms	278851	270190	59813.8	283260	280069	68017.6	0.069	1.01581	0.0226298	0.0226298		0.809	0.875493	1.129 (0.7913-1.611)	0.447293	0.5036	1.069 (0.711-1.607)	0.103041	0.7482
P00747	PLG		PLMN	PLMN	Plasminogen	20180704_9606_rev_uniprot_isoforms	873155	876119	188023	855415	797931	231208	0.084	0.979683	-0.0296126	0.0296126		0.767	0.869	1.101 (0.7691-1.576)	0.275835	0.5994	0.9518 (0.61-1.485)	0.0473498	0.8278
P01871	IGHM		IGHM	IGHM	Immunoglobulin heavy constant mu	20180704_9606_rev_uniprot_isoforms	1.60567e+06	1.42174e+06	719346	1.57275e+06	1.48663e+06	797883	0.043	0.979498	-0.0298856	0.0298856		0.879	0.913697	1.106 (0.7809-1.566)	0.321489	0.5707	0.9547 (0.6206-1.469)	0.0444366	0.8331
P02747	C1QC		C1QC	C1QC	Complement C1q subcomponent subunit C	20180704_9606_rev_uniprot_isoforms	702616	707941	123888	715242	710772	118425	0.104	1.01797	0.0256957	0.0256957		0.714	0.860746	1.114 (0.7926-1.565)	0.38502	0.5349	1.041 (0.7029-1.542)	0.0402805	0.8409
P01023	A2M		A2MG	A2MG	Alpha-2-macroglobulin	20180704_9606_rev_uniprot_isoforms	1.72488e+07	1.74887e+07	3.29591e+06	1.78597e+07	1.70491e+07	4.74744e+06	0.15	1.03542	0.0502182	0.0502182		0.6	0.860746	1.104 (0.7799-1.564)	0.312816	0.576	1.042 (0.6941-1.564)	0.0391644	0.8431
P01042	KNG1		KNG1	KNG1	Kininogen-1	20180704_9606_rev_uniprot_isoforms	3.02318e+06	3.03007e+06	339902	2.95417e+06	2.86451e+06	479848	0.166	0.977173	-0.0333143	0.0333143		0.56	0.858365	1.102 (0.768-1.58)	0.276466	0.599	0.9559 (0.5943-1.538)	0.0345588	0.8525
P04217	A1BG		A1BG	A1BG	Alpha-1B-glycoprotein	20180704_9606_rev_uniprot_isoforms	2.61115e+06	2.67737e+06	440164	2.62667e+06	2.59053e+06	472346	0.034	1.00594	0.00854582	0.00854582		0.905	0.928506	1.107 (0.7813-1.567)	0.325242	0.5685	1.039 (0.683-1.58)	0.0315773	0.859
P02654	APOC1		APOC1	APOC1	Apolipoprotein C-I	20180704_9606_rev_uniprot_isoforms	2.04666e+06	1.94147e+06	422278	2.00171e+06	1.8684e+06	540309	0.093	0.978037	-0.0320384	0.0320384		0.745	0.865515	1.11 (0.787-1.567)	0.355693	0.5509	0.9777 (0.6465-1.478)	0.0114704	0.9147
P06727	APOA4		APOA4	APOA4	Apolipoprotein A-IV	20180704_9606_rev_uniprot_isoforms	3.63497e+06	3.62493e+06	810159	3.55606e+06	3.50973e+06	622076	0.109	0.978293	-0.0316613	0.0316613		0.701	0.860746	1.114 (0.7944-1.561)	0.390125	0.5322	0.9796 (0.6639-1.445)	0.0107744	0.9173
P00739	HPR		HPTR	HPTR	Haptoglobin-related protein	20180704_9606_rev_uniprot_isoforms	495645	467796	140847	503193	491907	169778	0.048	1.01523	0.0218038	0.0218038		0.865	0.911133	1.117 (0.7907-1.579)	0.396018	0.5291	1.015 (0.6745-1.527)	0.00498154	0.9437
P05452	CLEC3B		TETN	TETN	Tetranectin	20180704_9606_rev_uniprot_isoforms	163205	162086	30479	161664	159713	30410	0.051	0.990557	-0.0136886	0.0136886		0.859	0.911133	1.114 (0.7952-1.562)	0.396144	0.5291	0.9881 (0.6672-1.463)	0.00356648	0.9524
P02655	APOC2		APOC2	APOC2	Apolipoprotein C-II	20180704_9606_rev_uniprot_isoforms	2.21648e+06	1.98915e+06	764578	2.20181e+06	2.01552e+06	744354	0.019	0.993381	-0.00958095	0.00958095		0.945	0.957115	1.115 (0.7937-1.566)	0.392502	0.531	1 (0.6751-1.482)	2.98334e-07	0.9996

## Sheet: ST3 Cox_ph_hsTNI
uniprot_ID	gene	isoform	mnemonic_ID	mnemonic_ID_iso	protein_name	UniProt_Version	mean_controls	median_controls	sd_controls	mean_cases	median_cases	sd_cases	SMD	fold_change	fold_change_log2	ABS_fold_change_log2	test	p_value_oneway_or_kruskal	BH.adj.p_value_oneway_or_kruskal	HR_covariable_(95%_CI)_Cox_Zscore_multiv_hsTNI	wald_stat_covariable_Cox_Zscore_multiv_hsTNI	p_value_covariable_Cox_Zscore_multiv_hsTNI	HR_marker_(95%_CI)_Cox_Zscore_multiv_hsTNI	wald_stat_marker_Cox_Zscore_multiv_hsTNI	p_value_marker_Cox_Zscore_multiv_hsTNI
P02765	AHSG		FETUA	FETUA	Alpha-2-HS-glycoprotein	20180704_9606_rev_uniprot_isoforms	3.17326e+06	3.11345e+06	512014	3.56086e+06	3.57579e+06	677776	0.645	1.12214	0.166258	0.166258		0.027	0.408167	1.252 (0.951-1.65)	2.5664	0.1091	1.875 (1.183-2.974)	7.14493	0.007522
P02671	FGA		FIBA	FIBA	Fibrinogen alpha chain	20180704_9606_rev_uniprot_isoforms	8.12718e+06	7.95012e+06	1.88802e+06	9.35535e+06	9.36518e+06	1.32749e+06	0.753	1.15112	0.203038	0.203038		0.011	0.408167	1.087 (0.8092-1.46)	0.306584	0.5798	1.766 (1.164-2.681)	7.14493	0.007526
P10909.2	CLU	2	CLUS	CLUS i.2	Isoform 2 of Clusterin	20180704_9606_rev_uniprot_isoforms	222979	224352	53247.9	255993	258011	51015.7	0.633	1.14806	0.199199	0.199199		0.03	0.408167	1.231 (0.9297-1.631)	2.1083	0.1465	1.611 (1.076-2.412)	5.3546	0.02065
P68871	HBB		HBB	HBB	Hemoglobin subunit beta	20180704_9606_rev_uniprot_isoforms	7.04985e+06	5.51335e+06	3.21171e+06	8.67788e+06	8.30945e+06	2.72406e+06	0.547	1.23093	0.299751	0.299751		0.059	0.423727	1.212 (0.8995-1.632)	1.59517	0.2066	1.476 (1.04-2.096)	4.74368	0.02944
P04004	VTN		VTNC	VTNC	Vitronectin	20180704_9606_rev_uniprot_isoforms	3.14372e+06	3.00403e+06	673046	3.56219e+06	3.35791e+06	659522	0.628	1.13311	0.180289	0.180289		0.031	0.408167	1.271 (0.9485-1.704)	2.57924	0.1082	1.529 (1.032-2.267)	4.47746	0.03435
P02675	FGB		FIBB	FIBB	Fibrinogen beta chain	20180704_9606_rev_uniprot_isoforms	1.23602e+07	1.19023e+07	2.32365e+06	1.3561e+07	1.36373e+07	1.3885e+06	0.627	1.09715	0.133764	0.133764		0.031	0.408167	1.098 (0.8217-1.466)	0.398035	0.5281	1.511 (1.019-2.242)	4.2107	0.04013
P04003	C4BPA		C4BPA	C4BPA	C4b-binding protein alpha chain	20180704_9606_rev_uniprot_isoforms	400201	400177	62325.6	358659	342977	69044.6	0.632	0.896199	-0.15811	0.15811		0.03	0.408167	1.255 (0.9338-1.688)	2.26804	0.132	0.6277 (0.4001-0.9848)	4.10873	0.04268
P09871	C1S		C1S	C1S	Complement C1s subcomponent	20180704_9606_rev_uniprot_isoforms	127949	127396	23410.8	140308	134749	25852.4	0.501	1.09659	0.133026	0.133026		0.083	0.5135	1.199 (0.9078-1.584)	1.63584	0.2009	1.507 (0.9964-2.279)	3.77525	0.052
P02751.3	FN1	3	FINC	FINC i.3	Isoform 3 of Fibronectin	20180704_9606_rev_uniprot_isoforms	1.00414e+06	764636	550659	804823	581864	509685	0.376	0.760968	-0.394091	0.394091	nonnorm	0.056	0.423727	1.202 (0.9121-1.585)	1.70825	0.1912	0.6309 (0.3919-1.016)	3.59482	0.05799
P00738	HP		HPT	HPT	Haptoglobin	20180704_9606_rev_uniprot_isoforms	1.48859e+07	1.61691e+07	5.09029e+06	1.74702e+07	1.85679e+07	3.824e+06	0.574	1.17361	0.230952	0.230952		0.048	0.423727	1.181 (0.8919-1.564)	1.35024	0.2453	1.517 (0.9761-2.357)	3.4299	0.06399
P18428	LBP		LBP	LBP	Lipopolysaccharide-binding protein	20180704_9606_rev_uniprot_isoforms	36777.3	40379.4	13595.3	44162.9	47278.2	16499.2	0.489	1.20082	0.264018	0.264018		0.091	0.5135	1.092 (0.8195-1.454)	0.35964	0.5487	1.532 (0.9546-2.457)	3.12229	0.0772
P02748	C9		CO9	CO9	Complement component C9	20180704_9606_rev_uniprot_isoforms	1.30159e+06	1.31785e+06	277127	1.44706e+06	1.47599e+06	313620	0.492	1.11176	0.15285	0.15285		0.089	0.5135	1.082 (0.8027-1.458)	0.266876	0.6054	1.486 (0.9505-2.324)	3.02064	0.08229
P27169	PON1		PON1	PON1	Serum paraoxonase/arylesterase 1	20180704_9606_rev_uniprot_isoforms	672285	662665	199072	730257	717061	194262	0.295	1.08623	0.119331	0.119331		0.303	0.775188	1.268 (0.9508-1.69)	2.61146	0.106	1.38 (0.9448-2.015)	2.77556	0.09576
A0A0A0MS15	IGHV3-49		HV349	HV349	Immunoglobulin heavy variable 3-49	20180704_9606_rev_uniprot_isoforms	964887	799000	524838	1.26129e+06	1.40729e+06	551905	0.55	1.30719	0.386474	0.386474		0.058	0.423727	1.105 (0.8238-1.482)	0.444222	0.5051	1.467 (0.9328-2.308)	2.75228	0.09712
P02763	ORM1		A1AG1	A1AG1	Alpha-1-acid glycoprotein 1	20180704_9606_rev_uniprot_isoforms	2.72675e+06	2.54088e+06	582183	2.92796e+06	2.89874e+06	501145	0.37	1.07379	0.102709	0.102709		0.197	0.676652	1.193 (0.908-1.568)	1.60782	0.2048	1.36 (0.9398-1.969)	2.66016	0.1029
P19652	ORM2		A1AG2	A1AG2	Alpha-1-acid glycoprotein 2	20180704_9606_rev_uniprot_isoforms	349183	343452	86620.7	388764	396541	91861.6	0.443	1.11335	0.154909	0.154909		0.124	0.519737	1.184 (0.8909-1.572)	1.35257	0.2449	1.32 (0.9437-1.846)	2.62764	0.105
P00736	C1R		C1R	C1R	Complement C1r subcomponent	20180704_9606_rev_uniprot_isoforms	32723	32360	7888.04	36935	35218.2	10942	0.442	1.12872	0.174682	0.174682		0.125	0.519737	1.179 (0.8918-1.558)	1.33634	0.2478	1.369 (0.9255-2.025)	2.47118	0.1158
P01780	IGHV3-7		HV307	HV307	Immunoglobulin heavy variable 3-7	20180704_9606_rev_uniprot_isoforms	1.01642e+06	984243	259443	1.12496e+06	1.14164e+06	229654	0.443	1.10679	0.14638	0.14638		0.124	0.519737	1.169 (0.8865-1.542)	1.22545	0.2682	1.404 (0.9017-2.185)	2.253	0.1332
P69905	HBA1		HBA	HBA	Hemoglobin subunit alpha	20180704_9606_rev_uniprot_isoforms	2.10973e+06	1.76078e+06	951995	2.42138e+06	2.28597e+06	623398	0.387	1.14772	0.19877	0.19877		0.177	0.635591	1.222 (0.9098-1.641)	1.77422	0.1828	1.288 (0.9208-1.801)	2.18448	0.1394
P80748	IGLV3-21		LV321	LV321	Immunoglobulin lambda variable 3-21	20180704_9606_rev_uniprot_isoforms	581187	543715	273715	695041	688428	304172	0.393	1.1959	0.258096	0.258096		0.171	0.635591	1.172 (0.8919-1.54)	1.29504	0.255	1.308 (0.9144-1.871)	2.1609	0.1416
P02746	C1QB		C1QB	C1QB	Complement C1q subcomponent subunit B	20180704_9606_rev_uniprot_isoforms	110098	110519	24157.3	121320	114994	25804.9	0.449	1.10192	0.140023	0.140023		0.119	0.519737	1.197 (0.9031-1.587)	1.5675	0.2107	1.336 (0.893-1.998)	1.98528	0.1589
P01031	C5		CO5	CO5	Complement C5	20180704_9606_rev_uniprot_isoforms	757445	756512	99779.9	791750	764237	114271	0.32	1.04529	0.0639027	0.0639027		0.264	0.744857	1.185 (0.8992-1.563)	1.45444	0.2278	1.331 (0.8904-1.99)	1.94324	0.1633
P01619	IGKV3-20		KV320	KV320	Immunoglobulin kappa variable 3-20	20180704_9606_rev_uniprot_isoforms	7.37432e+06	7.18641e+06	1.61244e+06	6.89246e+06	6.50295e+06	1.62161e+06	0.298	0.934658	-0.0974899	0.0974899		0.297	0.775188	1.235 (0.9331-1.635)	2.17858	0.1399	0.7435 (0.4763-1.161)	1.70042	0.1921
P08603	CFH		CFAH	CFAH	Complement factor H	20180704_9606_rev_uniprot_isoforms	890251	901863	179521	961003	964880	138027	0.442	1.07947	0.110329	0.110329		0.125	0.519737	1.159 (0.8722-1.539)	1.03226	0.3096	1.305 (0.8718-1.953)	1.67185	0.196
P04180	LCAT		LCAT	LCAT	Phosphatidylcholine-sterol acyltransferase	20180704_9606_rev_uniprot_isoforms	56324.5	55116.8	8476.52	58775.6	59210.7	10398.7	0.258	1.04352	0.0614544	0.0614544		0.366	0.799405	1.241 (0.9356-1.647)	2.247	0.134	1.323 (0.8642-2.024)	1.65894	0.1978
P01857	IGHG1		IGHG1	IGHG1	Immunoglobulin heavy constant gamma 1	20180704_9606_rev_uniprot_isoforms	1.45242e+07	1.40921e+07	1.80331e+06	1.40502e+07	1.37727e+07	2.33153e+06	0.227	0.967366	-0.0478658	0.0478658		0.425	0.799405	1.235 (0.9183-1.661)	1.94882	0.1627	0.7585 (0.4881-1.179)	1.51044	0.2189
P05156	CFI		CFAI	CFAI	Complement factor I	20180704_9606_rev_uniprot_isoforms	223559	240221	46417.7	239287	246745	44758.9	0.345	1.07035	0.0980856	0.0980856		0.229	0.711	1.141 (0.859-1.516)	0.830468	0.3621	1.297 (0.8429-1.996)	1.39949	0.2369
O14791	APOL1		APOL1	APOL1	Apolipoprotein L1	20180704_9606_rev_uniprot_isoforms	261121	253964	60946.4	285087	274511	98144.3	0.293	1.09178	0.126684	0.126684		0.305	0.775188	1.225 (0.9259-1.622)	2.02208	0.1552	1.285 (0.8453-1.952)	1.37593	0.2408
P02679	FGG		FIBG	FIBG	Fibrinogen gamma chain	20180704_9606_rev_uniprot_isoforms	1.5623e+07	1.57694e+07	2.3967e+06	1.63489e+07	1.67219e+07	1.81877e+06	0.341	1.04647	0.065525	0.065525		0.234	0.711	1.137 (0.8454-1.53)	0.72284	0.3952	1.257 (0.8378-1.885)	1.22103	0.2694
Q96PD5.2	PGLYRP2	2	PGRP2	PGRP2 i.2	Isoform 2 of N-acetylmuramoyl-L-alanine amidase	20180704_9606_rev_uniprot_isoforms	326646	335772	51003	303656	305242	57053.8	0.425	0.92962	-0.105287	0.105287		0.14	0.553	1.128 (0.8362-1.521)	0.619841	0.4311	0.7854 (0.4961-1.243)	1.06296	0.3027
P22352	GPX3		GPX3	GPX3	Glutathione peroxidase 3	20180704_9606_rev_uniprot_isoforms	230421	225508	67519.5	243456	239218	57595.1	0.208	1.05657	0.0793884	0.0793884		0.466	0.818089	1.22 (0.9183-1.622)	1.88238	0.1699	1.228 (0.8263-1.824)	1.03022	0.3099
P51884	LUM		LUM	LUM	Lumican	20180704_9606_rev_uniprot_isoforms	469108	461925	107472	442166	453491	93640.1	0.267	0.942567	-0.0853331	0.0853331		0.349	0.799405	1.205 (0.9089-1.598)	1.67962	0.1949	0.8064 (0.5305-1.226)	1.01405	0.3141
P01008	SERPINC1		ANT3	ANT3	Antithrombin-III	20180704_9606_rev_uniprot_isoforms	2.27662e+06	2.19e+06	259829	2.19366e+06	2.19106e+06	250757	0.325	0.963563	-0.0535492	0.0535492		0.256	0.744857	1.155 (0.8643-1.542)	0.946729	0.3305	0.791 (0.4998-1.252)	1.002	0.3169
P02774.3	GC	3	VTDB	VTDB i.3	Isoform 3 of Vitamin D-binding protein	20180704_9606_rev_uniprot_isoforms	1.78473e+06	1.74829e+06	279170	1.85657e+06	1.77017e+06	339155	0.231	1.04025	0.0569345	0.0569345		0.418	0.799405	1.234 (0.9333-1.632)	2.17858	0.14	1.237 (0.8114-1.887)	0.978121	0.3227
P01011	SERPINA3		AACT	AACT	Alpha-1-antichymotrypsin	20180704_9606_rev_uniprot_isoforms	6.28454e+06	6.052e+06	921697	6.04393e+06	6.21347e+06	847296	0.272	0.961714	-0.0563201	0.0563201		0.341	0.799405	1.2 (0.9033-1.593)	1.58005	0.2086	0.8066 (0.5199-1.251)	0.92064	0.3373
P08697	SERPINF2		A2AP	A2AP	Alpha-2-antiplasmin	20180704_9606_rev_uniprot_isoforms	370583	373744	88957.5	382053	386858	95033.3	0.125	1.03095	0.0439738	0.0439738		0.662	0.860746	1.237 (0.922-1.66)	2.01072	0.1561	1.215 (0.8007-1.844)	0.838873	0.3597
P05546	SERPIND1		HEP2	HEP2	Heparin cofactor 2	20180704_9606_rev_uniprot_isoforms	1.02664e+06	1.02923e+06	235913	1.06427e+06	1.01112e+06	218252	0.166	1.03666	0.0519413	0.0519413		0.561	0.858365	1.213 (0.919-1.601)	1.85777	0.1729	1.204 (0.8016-1.809)	0.800488	0.3709
P07358	C8B		CO8B	CO8B	Complement component C8 beta chain	20180704_9606_rev_uniprot_isoforms	145489	140974	31109.9	154392	162593	42722.8	0.238	1.06119	0.085684	0.085684		0.404	0.799405	1.211 (0.916-1.6)	1.80634	0.179	1.204 (0.7841-1.849)	0.720292	0.396
P02656	APOC3		APOC3	APOC3	Apolipoprotein C-III	20180704_9606_rev_uniprot_isoforms	3.47836e+06	3.09783e+06	1.19614e+06	3.7567e+06	3.72456e+06	1.34481e+06	0.219	1.08002	0.111062	0.111062		0.443	0.813884	1.202 (0.9067-1.594)	1.6384	0.2006	1.17 (0.8013-1.709)	0.662108	0.4158
P02649	APOE		APOE	APOE	Apolipoprotein E	20180704_9606_rev_uniprot_isoforms	1.62727e+06	1.53532e+06	490062	1.69055e+06	1.52025e+06	641953	0.111	1.03889	0.0550369	0.0550369		0.697	0.860746	1.186 (0.8924-1.576)	1.38298	0.2397	1.185 (0.7835-1.792)	0.646898	0.4212
P03952	KLKB1		KLKB1	KLKB1	Plasma kallikrein	20180704_9606_rev_uniprot_isoforms	520061	499922	81375.3	535258	536006	107676	0.159	1.02922	0.0415529	0.0415529		0.576	0.858566	1.22 (0.923-1.614)	1.9544	0.1622	1.18 (0.7692-1.812)	0.576233	0.4478
P00751	CFB		CFAB	CFAB	Complement factor B	20180704_9606_rev_uniprot_isoforms	2.72525e+06	2.75447e+06	426510	2.83244e+06	2.77525e+06	438200	0.248	1.03933	0.0556554	0.0556554		0.385	0.799405	1.178 (0.8933-1.552)	1.3456	0.2462	1.165 (0.7787-1.744)	0.553685	0.4568
P36955	SERPINF1		PEDF	PEDF	Pigment epithelium-derived factor	20180704_9606_rev_uniprot_isoforms	794810	790891	138105	774139	784176	136628	0.15	0.973992	-0.0380176	0.0380176		0.597	0.860746	1.233 (0.9113-1.668)	1.84416	0.1745	0.8687 (0.5886-1.282)	0.501831	0.4787
P07225	PROS1		PROS	PROS	Vitamin K-dependent protein S	20180704_9606_rev_uniprot_isoforms	254301	258132	39501.7	244808	248991	37129.1	0.248	0.96267	-0.0548874	0.0548874		0.386	0.799405	1.194 (0.8984-1.586)	1.49084	0.2221	0.8653 (0.5694-1.315)	0.459006	0.4981
Q14624	ITIH4		ITIH4	ITIH4	Inter-alpha-trypsin inhibitor heavy chain H4	20180704_9606_rev_uniprot_isoforms	1.83473e+06	1.82302e+06	279100	1.8627e+06	1.94106e+06	267619	0.102	1.01524	0.0218231	0.0218231		0.719	0.860746	1.212 (0.9124-1.61)	1.76358	0.1843	1.137 (0.7717-1.675)	0.42198	0.516
P01019	AGT		ANGT	ANGT	Angiotensinogen	20180704_9606_rev_uniprot_isoforms	1.99743e+06	1.76567e+06	436584	2.09444e+06	1.86247e+06	983373	0.128	1.04857	0.0684244	0.0684244		0.654	0.860746	1.215 (0.9129-1.618)	1.78222	0.1817	1.132 (0.7637-1.677)	0.379826	0.5377
P07360	C8G		CO8G	CO8G	Complement component C8 gamma chain	20180704_9606_rev_uniprot_isoforms	79339.4	80671.6	13541.2	83847.9	80921.4	17558.4	0.288	1.05683	0.0797374	0.0797374		0.314	0.775188	1.189 (0.8989-1.573)	1.47137	0.2251	1.13 (0.7611-1.678)	0.367842	0.5442
P80108	GPLD1		PHLD	PHLD	Phosphatidylinositol-glycan-specific phospholipase D	20180704_9606_rev_uniprot_isoforms	195830	197113	36601	200575	186620	57641.1	0.098	1.02423	0.0345357	0.0345357		0.73	0.860746	1.202 (0.9031-1.6)	1.59264	0.207	1.151 (0.7269-1.823)	0.36	0.5485
P13671	C6		CO6	CO6	Complement component C6	20180704_9606_rev_uniprot_isoforms	99512.3	104400	22460.9	95272.3	101810	28876.8	0.164	0.957393	-0.0628171	0.0628171		0.565	0.858365	1.196 (0.9012-1.587)	1.53512	0.2155	0.8999 (0.6203-1.306)	0.308358	0.5787
P02790	HPX		HEMO	HEMO	Hemopexin	20180704_9606_rev_uniprot_isoforms	9.60809e+06	9.46766e+06	1.02359e+06	9.81061e+06	9.56771e+06	1.059e+06	0.194	1.02108	0.0300936	0.0300936		0.495	0.827854	1.181 (0.8899-1.567)	1.32941	0.2491	1.11 (0.7656-1.61)	0.304152	0.5813
P00748	F12		FA12	FA12	Coagulation factor XII	20180704_9606_rev_uniprot_isoforms	583165	553272	116437	594719	598906	158711	0.083	1.01981	0.0283037	0.0283037		0.77	0.869	1.215 (0.9105-1.62)	1.74768	0.1861	1.123 (0.7376-1.709)	0.291708	0.5891
P00450	CP		CERU	CERU	Ceruloplasmin	20180704_9606_rev_uniprot_isoforms	3.30701e+06	3.34153e+06	396568	3.3455e+06	3.37758e+06	675689	0.069	1.01164	0.0166981	0.0166981		0.807	0.875493	1.201 (0.9106-1.583)	1.67962	0.1948	1.115 (0.7466-1.664)	0.281536	0.5957
P04433	IGKV3-11		KV311	KV311	Immunoglobulin kappa variable 3-11	20180704_9606_rev_uniprot_isoforms	3.02897e+06	2.88722e+06	428588	3.14136e+06	3.03679e+06	537431	0.231	1.03711	0.0525637	0.0525637		0.418	0.799405	1.169 (0.8745-1.563)	1.11302	0.2913	1.11 (0.7338-1.679)	0.244629	0.6208
A0A0B4J1Y9	IGHV3-72		HV372	HV372	Immunoglobulin heavy variable 3-72	20180704_9606_rev_uniprot_isoforms	3.03736e+06	2.97404e+06	816709	3.19422e+06	3.00734e+06	827942	0.191	1.05164	0.0726467	0.0726467		0.503	0.827854	1.188 (0.8956-1.577)	1.43042	0.2316	1.105 (0.7327-1.667)	0.227052	0.6337
P02766	TTR		TTHY	TTHY	Transthyretin	20180704_9606_rev_uniprot_isoforms	3.54595e+06	3.48437e+06	645441	3.40606e+06	3.32272e+06	749836	0.2	0.96055	-0.0580676	0.0580676		0.483	0.827854	1.164 (0.8646-1.567)	1.002	0.3168	0.9003 (0.5819-1.393)	0.222312	0.6373
P06727	APOA4		APOA4	APOA4	Apolipoprotein A-IV	20180704_9606_rev_uniprot_isoforms	3.63497e+06	3.62493e+06	810159	3.55606e+06	3.50973e+06	622076	0.109	0.978293	-0.0316613	0.0316613		0.701	0.860746	1.217 (0.9052-1.637)	1.6926	0.1933	0.9101 (0.6036-1.372)	0.20196	0.6531
P01024	C3		CO3	CO3	Complement C3	20180704_9606_rev_uniprot_isoforms	5.01061e+06	5.02489e+06	595601	5.14758e+06	5.06813e+06	715806	0.208	1.02734	0.0389071	0.0389071		0.466	0.818089	1.186 (0.8955-1.571)	1.4161	0.234	1.087 (0.7245-1.63)	0.162167	0.6872
P02787	TF		TRFE	TRFE	Serotransferrin	20180704_9606_rev_uniprot_isoforms	1.35926e+07	1.33602e+07	2.17912e+06	1.3895e+07	1.41337e+07	2.18199e+06	0.139	1.02225	0.0317441	0.0317441		0.626	0.860746	1.191 (0.8986-1.579)	1.48109	0.2238	1.081 (0.738-1.583)	0.15984	0.6893
P29622	SERPINA4		KAIN	KAIN	Kallistatin	20180704_9606_rev_uniprot_isoforms	278851	270190	59813.8	283260	280069	68017.6	0.069	1.01581	0.0226298	0.0226298		0.809	0.875493	1.205 (0.9046-1.606)	1.62818	0.2021	1.082 (0.7192-1.629)	0.143641	0.7047
P02747	C1QC		C1QC	C1QC	Complement C1q subcomponent subunit C	20180704_9606_rev_uniprot_isoforms	702616	707941	123888	715242	710772	118425	0.104	1.01797	0.0256957	0.0256957		0.714	0.860746	1.2 (0.904-1.593)	1.59264	0.207	1.075 (0.7165-1.614)	0.123201	0.7256
P01009	SERPINA1		A1AT	A1AT	Alpha-1-antitrypsin	20180704_9606_rev_uniprot_isoforms	9.17637e+06	9.14952e+06	1.13201e+06	9.16775e+06	9.21149e+06	1.494e+06	0.006	0.999061	-0.00135472	0.00135472		0.982	0.982	1.194 (0.8997-1.586)	1.51044	0.2191	0.9316 (0.6169-1.407)	0.113367	0.7364
P01023	A2M		A2MG	A2MG	Alpha-2-macroglobulin	20180704_9606_rev_uniprot_isoforms	1.72488e+07	1.74887e+07	3.29591e+06	1.78597e+07	1.70491e+07	4.74744e+06	0.15	1.03542	0.0502182	0.0502182		0.6	0.860746	1.19 (0.8983-1.576)	1.46894	0.2254	1.065 (0.7134-1.591)	0.0955428	0.7572
P00734	F2		THRB	THRB	Prothrombin	20180704_9606_rev_uniprot_isoforms	1.2941e+06	1.31133e+06	190041	1.27859e+06	1.27191e+06	208322	0.078	0.988014	-0.0173963	0.0173963		0.784	0.872338	1.181 (0.887-1.574)	1.2996	0.2543	0.936 (0.6102-1.436)	0.091809	0.7619
P01871	IGHM		IGHM	IGHM	Immunoglobulin heavy constant mu	20180704_9606_rev_uniprot_isoforms	1.60567e+06	1.42174e+06	719346	1.57275e+06	1.48663e+06	797883	0.043	0.979498	-0.0298856	0.0298856		0.879	0.913697	1.19 (0.8976-1.577)	1.46168	0.2268	0.9384 (0.6139-1.434)	0.0862597	0.7689
P02743	APCS		SAMP	SAMP	Serum amyloid P-component	20180704_9606_rev_uniprot_isoforms	2.72293e+06	2.75328e+06	567815	2.80623e+06	2.66644e+06	684526	0.132	1.03059	0.0434743	0.0434743		0.642	0.860746	1.185 (0.8912-1.577)	1.36656	0.2426	1.054 (0.6909-1.607)	0.0589518	0.8082
P00747	PLG		PLMN	PLMN	Plasminogen	20180704_9606_rev_uniprot_isoforms	873155	876119	188023	855415	797931	231208	0.084	0.979683	-0.0296126	0.0296126		0.767	0.869	1.187 (0.8905-1.582)	1.36422	0.2427	0.9521 (0.6215-1.459)	0.0508502	0.8216
P01042	KNG1		KNG1	KNG1	Kininogen-1	20180704_9606_rev_uniprot_isoforms	3.02318e+06	3.03007e+06	339902	2.95417e+06	2.86451e+06	479848	0.166	0.977173	-0.0333143	0.0333143		0.56	0.858365	1.189 (0.8917-1.585)	1.39004	0.2386	0.956 (0.6127-1.492)	0.0392832	0.8429
P05452	CLEC3B		TETN	TETN	Tetranectin	20180704_9606_rev_uniprot_isoforms	163205	162086	30479	161664	159713	30410	0.051	0.990557	-0.0136886	0.0136886		0.859	0.911133	1.199 (0.9033-1.592)	1.57754	0.2089	1.04 (0.698-1.548)	0.0364428	0.8486
P00739	HPR		HPTR	HPTR	Haptoglobin-related protein	20180704_9606_rev_uniprot_isoforms	495645	467796	140847	503193	491907	169778	0.048	1.01523	0.0218038	0.0218038		0.865	0.911133	1.201 (0.9-1.603)	1.54754	0.2135	1.041 (0.6878-1.576)	0.0363665	0.8487
P04217	A1BG		A1BG	A1BG	Alpha-1B-glycoprotein	20180704_9606_rev_uniprot_isoforms	2.61115e+06	2.67737e+06	440164	2.62667e+06	2.59053e+06	472346	0.034	1.00594	0.00854582	0.00854582		0.905	0.928506	1.189 (0.8945-1.58)	1.41848	0.2336	1.04 (0.6824-1.585)	0.0333063	0.8552
P04114	APOB		APOB	APOB	Apolipoprotein B-100	20180704_9606_rev_uniprot_isoforms	4.07573e+06	4.0094e+06	909257	3.99385e+06	3.84659e+06	727050	0.099	0.979911	-0.0292767	0.0292767		0.727	0.860746	1.188 (0.8909-1.583)	1.37593	0.2409	0.9682 (0.6501-1.442)	0.0252174	0.8738
P19827	ITIH1		ITIH1	ITIH1	Inter-alpha-trypsin inhibitor heavy chain H1	20180704_9606_rev_uniprot_isoforms	1.75536e+06	1.78503e+06	250383	1.71855e+06	1.63623e+06	268454	0.142	0.979032	-0.0305725	0.0305725		0.618	0.860746	1.186 (0.8852-1.59)	1.30874	0.2527	0.9668 (0.6322-1.478)	0.0242425	0.8763
P06396	GSN		GELS	GELS	Gelsolin	20180704_9606_rev_uniprot_isoforms	1.25248e+06	1.21771e+06	186745	1.23161e+06	1.16745e+06	153871	0.122	0.983337	-0.0242422	0.0242422		0.668	0.860746	1.188 (0.8883-1.588)	1.3456	0.2459	0.9707 (0.6475-1.455)	0.0206784	0.8857
P02654	APOC1		APOC1	APOC1	Apolipoprotein C-I	20180704_9606_rev_uniprot_isoforms	2.04666e+06	1.94147e+06	422278	2.00171e+06	1.8684e+06	540309	0.093	0.978037	-0.0320384	0.0320384		0.745	0.865515	1.192 (0.898-1.581)	1.47622	0.2245	0.9709 (0.6445-1.463)	0.0199092	0.8878
P19823	ITIH2		ITIH2	ITIH2	Inter-alpha-trypsin inhibitor heavy chain H2	20180704_9606_rev_uniprot_isoforms	1.76251e+06	1.74666e+06	271752	1.71814e+06	1.65705e+06	209857	0.183	0.974829	-0.0367787	0.0367787		0.521	0.83998	1.182 (0.8622-1.621)	1.07952	0.2989	0.9711 (0.6329-1.49)	0.0180096	0.8933
P02655	APOC2		APOC2	APOC2	Apolipoprotein C-II	20180704_9606_rev_uniprot_isoforms	2.21648e+06	1.98915e+06	764578	2.20181e+06	2.01552e+06	744354	0.019	0.993381	-0.00958095	0.00958095		0.945	0.957115	1.194 (0.9007-1.583)	1.52029	0.2178	0.988 (0.6716-1.454)	0.0037271	0.9513

## Sheet: ST4 Cox_ph_ntBNP
uniprot_ID	gene	isoform	mnemonic_ID	mnemonic_ID_iso	protein_name	UniProt_Version	mean_controls	median_controls	sd_controls	mean_cases	median_cases	sd_cases	SMD	fold_change	fold_change_log2	ABS_fold_change_log2	test	p_value_oneway_or_kruskal	BH.adj.p_value_oneway_or_kruskal	HR_covariable_(95%_CI)_Cox_Zscore_multiv_ntBNP	wald_stat_covariable_Cox_Zscore_multiv_ntBNP	p_value_covariable_Cox_Zscore_multiv_ntBNP	HR_marker_(95%_CI)_Cox_Zscore_multiv_ntBNP	wald_stat_marker_Cox_Zscore_multiv_ntBNP	p_value_marker_Cox_Zscore_multiv_ntBNP
P02765	AHSG		FETUA	FETUA	Alpha-2-HS-glycoprotein	20180704_9606_rev_uniprot_isoforms	3.17326e+06	3.11345e+06	512014	3.56086e+06	3.57579e+06	677776	0.645	1.12214	0.166258	0.166258		0.027	0.408167	1.596 (1.093-2.331)	5.85156	0.01556	2.034 (1.315-3.146)	10.1952	0.00141
P02671	FGA		FIBA	FIBA	Fibrinogen alpha chain	20180704_9606_rev_uniprot_isoforms	8.12718e+06	7.95012e+06	1.88802e+06	9.35535e+06	9.36518e+06	1.32749e+06	0.753	1.15112	0.203038	0.203038		0.011	0.408167	1.2 (0.8483-1.698)	1.0609	0.3028	1.784 (1.164-2.732)	7.0756	0.007818
P10909.2	CLU	2	CLUS	CLUS i.2	Isoform 2 of Clusterin	20180704_9606_rev_uniprot_isoforms	222979	224352	53247.9	255993	258011	51015.7	0.633	1.14806	0.199199	0.199199		0.03	0.408167	1.448 (1.017-2.061)	4.2107	0.04019	1.668 (1.13-2.461)	6.64608	0.00994
P04003	C4BPA		C4BPA	C4BPA	C4b-binding protein alpha chain	20180704_9606_rev_uniprot_isoforms	400201	400177	62325.6	358659	342977	69044.6	0.632	0.896199	-0.15811	0.15811		0.03	0.408167	1.539 (1.047-2.261)	4.81802	0.02819	0.5624 (0.3523-0.898)	5.81292	0.01592
P02751.3	FN1	3	FINC	FINC i.3	Isoform 3 of Fibronectin	20180704_9606_rev_uniprot_isoforms	1.00414e+06	764636	550659	804823	581864	509685	0.376	0.760968	-0.394091	0.394091	nonnorm	0.056	0.423727	1.423 (1.005-2.014)	3.95214	0.04678	0.5748 (0.3502-0.9432)	4.80048	0.02844
P04004	VTN		VTNC	VTNC	Vitronectin	20180704_9606_rev_uniprot_isoforms	3.14372e+06	3.00403e+06	673046	3.56219e+06	3.35791e+06	659522	0.628	1.13311	0.180289	0.180289		0.031	0.408167	1.383 (0.972-1.968)	3.2472	0.07155	1.504 (1.028-2.2)	4.42261	0.03549
P27169	PON1		PON1	PON1	Serum paraoxonase/arylesterase 1	20180704_9606_rev_uniprot_isoforms	672285	662665	199072	730257	717061	194262	0.295	1.08623	0.119331	0.119331		0.303	0.775188	1.496 (1.049-2.133)	4.95508	0.02604	1.595 (1.02-2.493)	4.1943	0.04057
P68871	HBB		HBB	HBB	Hemoglobin subunit beta	20180704_9606_rev_uniprot_isoforms	7.04985e+06	5.51335e+06	3.21171e+06	8.67788e+06	8.30945e+06	2.72406e+06	0.547	1.23093	0.299751	0.299751		0.059	0.423727	1.249 (0.9085-1.718)	1.87416	0.1709	1.456 (1.013-2.094)	4.11278	0.04256
P18428	LBP		LBP	LBP	Lipopolysaccharide-binding protein	20180704_9606_rev_uniprot_isoforms	36777.3	40379.4	13595.3	44162.9	47278.2	16499.2	0.489	1.20082	0.264018	0.264018		0.091	0.5135	1.286 (0.9195-1.798)	2.1609	0.1416	1.581 (1.009-2.477)	4.004	0.04541
P01780	IGHV3-7		HV307	HV307	Immunoglobulin heavy variable 3-7	20180704_9606_rev_uniprot_isoforms	1.01642e+06	984243	259443	1.12496e+06	1.14164e+06	229654	0.443	1.10679	0.14638	0.14638		0.124	0.519737	1.385 (0.9934-1.931)	3.69024	0.05474	1.532 (0.9833-2.388)	3.557	0.05935
P02675	FGB		FIBB	FIBB	Fibrinogen beta chain	20180704_9606_rev_uniprot_isoforms	1.23602e+07	1.19023e+07	2.32365e+06	1.3561e+07	1.36373e+07	1.3885e+06	0.627	1.09715	0.133764	0.133764		0.031	0.408167	1.147 (0.8003-1.643)	0.556516	0.4557	1.473 (0.9828-2.208)	3.51938	0.06068
P08603	CFH		CFAH	CFAH	Complement factor H	20180704_9606_rev_uniprot_isoforms	890251	901863	179521	961003	964880	138027	0.442	1.07947	0.110329	0.110329		0.125	0.519737	1.425 (1-2.031)	3.84552	0.04984	1.476 (0.9798-2.223)	3.46704	0.06254
P09871	C1S		C1S	C1S	Complement C1s subcomponent	20180704_9606_rev_uniprot_isoforms	127949	127396	23410.8	140308	134749	25852.4	0.501	1.09659	0.133026	0.133026		0.083	0.5135	1.285 (0.9186-1.798)	2.1433	0.1431	1.455 (0.977-2.167)	3.40772	0.06493
A0A0A0MS15	IGHV3-49		HV349	HV349	Immunoglobulin heavy variable 3-49	20180704_9606_rev_uniprot_isoforms	964887	799000	524838	1.26129e+06	1.40729e+06	551905	0.55	1.30719	0.386474	0.386474		0.058	0.423727	1.274 (0.9161-1.772)	2.07072	0.15	1.497 (0.9728-2.304)	3.36722	0.06656
P19652	ORM2		A1AG2	A1AG2	Alpha-1-acid glycoprotein 2	20180704_9606_rev_uniprot_isoforms	349183	343452	86620.7	388764	396541	91861.6	0.443	1.11335	0.154909	0.154909		0.124	0.519737	1.335 (0.9539-1.87)	2.83922	0.09203	1.358 (0.9773-1.886)	3.32333	0.06827
P04180	LCAT		LCAT	LCAT	Phosphatidylcholine-sterol acyltransferase	20180704_9606_rev_uniprot_isoforms	56324.5	55116.8	8476.52	58775.6	59210.7	10398.7	0.258	1.04352	0.0614544	0.0614544		0.366	0.799405	1.458 (1.034-2.057)	4.6268	0.03144	1.478 (0.959-2.277)	3.1329	0.07669
P02748	C9		CO9	CO9	Complement component C9	20180704_9606_rev_uniprot_isoforms	1.30159e+06	1.31785e+06	277127	1.44706e+06	1.47599e+06	313620	0.492	1.11176	0.15285	0.15285		0.089	0.5135	1.183 (0.8282-1.69)	0.853591	0.3555	1.458 (0.938-2.265)	2.80563	0.09388
P00738	HP		HPT	HPT	Haptoglobin	20180704_9606_rev_uniprot_isoforms	1.48859e+07	1.61691e+07	5.09029e+06	1.74702e+07	1.85679e+07	3.824e+06	0.574	1.17361	0.230952	0.230952		0.048	0.423727	1.223 (0.8585-1.743)	1.24323	0.2647	1.431 (0.9276-2.208)	2.6244	0.1052
P05156	CFI		CFAI	CFAI	Complement factor I	20180704_9606_rev_uniprot_isoforms	223559	240221	46417.7	239287	246745	44758.9	0.345	1.07035	0.0980856	0.0980856		0.229	0.711	1.341 (0.9533-1.885)	2.83922	0.09197	1.379 (0.9221-2.062)	2.44923	0.1177
P01031	C5		CO5	CO5	Complement C5	20180704_9606_rev_uniprot_isoforms	757445	756512	99779.9	791750	764237	114271	0.32	1.04529	0.0639027	0.0639027		0.264	0.744857	1.322 (0.9526-1.835)	2.7889	0.09497	1.341 (0.9279-1.937)	2.43672	0.1184
O14791	APOL1		APOL1	APOL1	Apolipoprotein L1	20180704_9606_rev_uniprot_isoforms	261121	253964	60946.4	285087	274511	98144.3	0.293	1.09178	0.126684	0.126684		0.305	0.775188	1.391 (0.9899-1.954)	3.6176	0.05721	1.349 (0.908-2.004)	2.19632	0.1383
P80748	IGLV3-21		LV321	LV321	Immunoglobulin lambda variable 3-21	20180704_9606_rev_uniprot_isoforms	581187	543715	273715	695041	688428	304172	0.393	1.1959	0.258096	0.258096		0.171	0.635591	1.276 (0.9236-1.763)	2.18448	0.1393	1.294 (0.9193-1.821)	2.18448	0.1395
P00736	C1R		C1R	C1R	Complement C1r subcomponent	20180704_9606_rev_uniprot_isoforms	32723	32360	7888.04	36935	35218.2	10942	0.442	1.12872	0.174682	0.174682		0.125	0.519737	1.257 (0.8942-1.768)	1.73449	0.1878	1.338 (0.894-2.002)	2.00223	0.157
P02746	C1QB		C1QB	C1QB	Complement C1q subcomponent subunit B	20180704_9606_rev_uniprot_isoforms	110098	110519	24157.3	121320	114994	25804.9	0.449	1.10192	0.140023	0.140023		0.119	0.519737	1.3 (0.9295-1.817)	2.34702	0.1255	1.318 (0.8902-1.951)	1.90164	0.1679
P01011	SERPINA3		AACT	AACT	Alpha-1-antichymotrypsin	20180704_9606_rev_uniprot_isoforms	6.28454e+06	6.052e+06	921697	6.04393e+06	6.21347e+06	847296	0.272	0.961714	-0.0563201	0.0563201		0.341	0.799405	1.367 (0.9733-1.92)	3.25442	0.07129	0.751 (0.4858-1.161)	1.66152	0.1975
P02656	APOC3		APOC3	APOC3	Apolipoprotein C-III	20180704_9606_rev_uniprot_isoforms	3.47836e+06	3.09783e+06	1.19614e+06	3.7567e+06	3.72456e+06	1.34481e+06	0.219	1.08002	0.111062	0.111062		0.443	0.813884	1.379 (0.9853-1.929)	3.51188	0.06097	1.293 (0.8744-1.913)	1.65894	0.1978
P69905	HBA1		HBA	HBA	Hemoglobin subunit alpha	20180704_9606_rev_uniprot_isoforms	2.10973e+06	1.76078e+06	951995	2.42138e+06	2.28597e+06	623398	0.387	1.14772	0.19877	0.19877		0.177	0.635591	1.269 (0.9187-1.754)	2.09092	0.1483	1.255 (0.8843-1.78)	1.61544	0.2037
P80108	GPLD1		PHLD	PHLD	Phosphatidylinositol-glycan-specific phospholipase D	20180704_9606_rev_uniprot_isoforms	195830	197113	36601	200575	186620	57641.1	0.098	1.02423	0.0345357	0.0345357		0.73	0.860746	1.406 (0.9969-1.983)	3.77136	0.05213	1.342 (0.8455-2.129)	1.5575	0.2122
P02763	ORM1		A1AG1	A1AG1	Alpha-1-acid glycoprotein 1	20180704_9606_rev_uniprot_isoforms	2.72675e+06	2.54088e+06	582183	2.92796e+06	2.89874e+06	501145	0.37	1.07379	0.102709	0.102709		0.197	0.676652	1.235 (0.8737-1.746)	1.42803	0.232	1.258 (0.8763-1.807)	1.54754	0.2133
P01857	IGHG1		IGHG1	IGHG1	Immunoglobulin heavy constant gamma 1	20180704_9606_rev_uniprot_isoforms	1.45242e+07	1.40921e+07	1.80331e+06	1.40502e+07	1.37727e+07	2.33153e+06	0.227	0.967366	-0.0478658	0.0478658		0.425	0.799405	1.325 (0.9507-1.847)	2.75892	0.09666	0.7654 (0.498-1.176)	1.48596	0.2227
P22352	GPX3		GPX3	GPX3	Glutathione peroxidase 3	20180704_9606_rev_uniprot_isoforms	230421	225508	67519.5	243456	239218	57595.1	0.208	1.05657	0.0793884	0.0793884		0.466	0.818089	1.348 (0.9553-1.903)	2.89	0.08916	1.249 (0.8461-1.845)	1.2544	0.2628
P01619	IGKV3-20		KV320	KV320	Immunoglobulin kappa variable 3-20	20180704_9606_rev_uniprot_isoforms	7.37432e+06	7.18641e+06	1.61244e+06	6.89246e+06	6.50295e+06	1.62161e+06	0.298	0.934658	-0.0974899	0.0974899		0.297	0.775188	1.298 (0.9301-1.811)	2.35316	0.1251	0.7918 (0.519-1.208)	1.17289	0.2786
P51884	LUM		LUM	LUM	Lumican	20180704_9606_rev_uniprot_isoforms	469108	461925	107472	442166	453491	93640.1	0.267	0.942567	-0.0853331	0.0853331		0.349	0.799405	1.309 (0.9411-1.822)	2.56	0.1096	0.8 (0.5206-1.229)	1.03632	0.3087
P02649	APOE		APOE	APOE	Apolipoprotein E	20180704_9606_rev_uniprot_isoforms	1.62727e+06	1.53532e+06	490062	1.69055e+06	1.52025e+06	641953	0.111	1.03889	0.0550369	0.0550369		0.697	0.860746	1.307 (0.9413-1.813)	2.5536	0.11	1.237 (0.817-1.874)	1.01002	0.3147
A0A0B4J1Y9	IGHV3-72		HV372	HV372	Immunoglobulin heavy variable 3-72	20180704_9606_rev_uniprot_isoforms	3.03736e+06	2.97404e+06	816709	3.19422e+06	3.00734e+06	827942	0.191	1.05164	0.0726467	0.0726467		0.503	0.827854	1.352 (0.9612-1.903)	3.00329	0.08317	1.231 (0.8055-1.881)	0.921984	0.337
P00751	CFB		CFAB	CFAB	Complement factor B	20180704_9606_rev_uniprot_isoforms	2.72525e+06	2.75447e+06	426510	2.83244e+06	2.77525e+06	438200	0.248	1.03933	0.0556554	0.0556554		0.385	0.799405	1.317 (0.942-1.842)	2.5921	0.1073	1.208 (0.8212-1.778)	0.921408	0.3371
P02774.3	GC	3	VTDB	VTDB i.3	Isoform 3 of Vitamin D-binding protein	20180704_9606_rev_uniprot_isoforms	1.78473e+06	1.74829e+06	279170	1.85657e+06	1.77017e+06	339155	0.231	1.04025	0.0569345	0.0569345		0.418	0.799405	1.338 (0.9513-1.881)	2.79893	0.09441	1.205 (0.8153-1.78)	0.874412	0.3498
P02743	APCS		SAMP	SAMP	Serum amyloid P-component	20180704_9606_rev_uniprot_isoforms	2.72293e+06	2.75328e+06	567815	2.80623e+06	2.66644e+06	684526	0.132	1.03059	0.0434743	0.0434743		0.642	0.860746	1.349 (0.9677-1.882)	3.11876	0.07737	1.209 (0.8087-1.807)	0.855995	0.3549
Q96PD5.2	PGLYRP2	2	PGRP2	PGRP2 i.2	Isoform 2 of N-acetylmuramoyl-L-alanine amidase	20180704_9606_rev_uniprot_isoforms	326646	335772	51003	303656	305242	57053.8	0.425	0.92962	-0.105287	0.105287		0.14	0.553	1.226 (0.8617-1.744)	1.28142	0.2575	0.8134 (0.5217-1.268)	0.830285	0.3622
P01008	SERPINC1		ANT3	ANT3	Antithrombin-III	20180704_9606_rev_uniprot_isoforms	2.27662e+06	2.19e+06	259829	2.19366e+06	2.19106e+06	250757	0.325	0.963563	-0.0535492	0.0535492		0.256	0.744857	1.248 (0.8866-1.755)	1.61036	0.2043	0.8049 (0.5044-1.284)	0.828828	0.3626
P03952	KLKB1		KLKB1	KLKB1	Plasma kallikrein	20180704_9606_rev_uniprot_isoforms	520061	499922	81375.3	535258	536006	107676	0.159	1.02922	0.0415529	0.0415529		0.576	0.858566	1.345 (0.9631-1.877)	3.02412	0.08201	1.215 (0.7957-1.857)	0.814687	0.3667
P02679	FGG		FIBG	FIBG	Fibrinogen gamma chain	20180704_9606_rev_uniprot_isoforms	1.5623e+07	1.57694e+07	2.3967e+06	1.63489e+07	1.67219e+07	1.81877e+06	0.341	1.04647	0.065525	0.065525		0.234	0.711	1.214 (0.8498-1.736)	1.13849	0.2861	1.213 (0.7957-1.849)	0.805506	0.3695
P08697	SERPINF2		A2AP	A2AP	Alpha-2-antiplasmin	20180704_9606_rev_uniprot_isoforms	370583	373744	88957.5	382053	386858	95033.3	0.125	1.03095	0.0439738	0.0439738		0.662	0.860746	1.33 (0.9515-1.859)	2.78556	0.09511	1.206 (0.7956-1.828)	0.779336	0.3773
P07358	C8B		CO8B	CO8B	Complement component C8 beta chain	20180704_9606_rev_uniprot_isoforms	145489	140974	31109.9	154392	162593	42722.8	0.238	1.06119	0.085684	0.085684		0.404	0.799405	1.318 (0.9466-1.835)	2.67322	0.1021	1.207 (0.7916-1.841)	0.764575	0.3819
P01024	C3		CO3	CO3	Complement C3	20180704_9606_rev_uniprot_isoforms	5.01061e+06	5.02489e+06	595601	5.14758e+06	5.06813e+06	715806	0.208	1.02734	0.0389071	0.0389071		0.466	0.818089	1.327 (0.9514-1.849)	2.77556	0.09564	1.173 (0.7907-1.74)	0.629166	0.4276
P07360	C8G		CO8G	CO8G	Complement component C8 gamma chain	20180704_9606_rev_uniprot_isoforms	79339.4	80671.6	13541.2	83847.9	80921.4	17558.4	0.288	1.05683	0.0797374	0.0797374		0.314	0.775188	1.31 (0.9403-1.826)	2.55041	0.1104	1.164 (0.7936-1.706)	0.602176	0.4377
P02790	HPX		HEMO	HEMO	Hemopexin	20180704_9606_rev_uniprot_isoforms	9.60809e+06	9.46766e+06	1.02359e+06	9.81061e+06	9.56771e+06	1.059e+06	0.194	1.02108	0.0300936	0.0300936		0.495	0.827854	1.305 (0.9362-1.818)	2.46804	0.1162	1.157 (0.7993-1.676)	0.598612	0.4391
P29622	SERPINA4		KAIN	KAIN	Kallistatin	20180704_9606_rev_uniprot_isoforms	278851	270190	59813.8	283260	280069	68017.6	0.069	1.01581	0.0226298	0.0226298		0.809	0.875493	1.362 (0.9533-1.946)	2.87981	0.08968	1.176 (0.7726-1.791)	0.573806	0.4488
P04433	IGKV3-11		KV311	KV311	Immunoglobulin kappa variable 3-11	20180704_9606_rev_uniprot_isoforms	3.02897e+06	2.88722e+06	428588	3.14136e+06	3.03679e+06	537431	0.231	1.03711	0.0525637	0.0525637		0.418	0.799405	1.286 (0.9239-1.791)	2.22308	0.1359	1.143 (0.7788-1.676)	0.464579	0.4955
P05546	SERPIND1		HEP2	HEP2	Heparin cofactor 2	20180704_9606_rev_uniprot_isoforms	1.02664e+06	1.02923e+06	235913	1.06427e+06	1.01112e+06	218252	0.166	1.03666	0.0519413	0.0519413		0.561	0.858365	1.296 (0.9276-1.81)	2.30736	0.1287	1.134 (0.7877-1.633)	0.457788	0.4987
P00748	F12		FA12	FA12	Coagulation factor XII	20180704_9606_rev_uniprot_isoforms	583165	553272	116437	594719	598906	158711	0.083	1.01981	0.0283037	0.0283037		0.77	0.869	1.33 (0.9451-1.871)	2.6765	0.1019	1.148 (0.7496-1.759)	0.403352	0.5253
P02747	C1QC		C1QC	C1QC	Complement C1q subcomponent subunit C	20180704_9606_rev_uniprot_isoforms	702616	707941	123888	715242	710772	118425	0.104	1.01797	0.0256957	0.0256957		0.714	0.860746	1.323 (0.9481-1.846)	2.71261	0.09962	1.128 (0.7611-1.671)	0.358801	0.5492
P19827	ITIH1		ITIH1	ITIH1	Inter-alpha-trypsin inhibitor heavy chain H1	20180704_9606_rev_uniprot_isoforms	1.75536e+06	1.78503e+06	250383	1.71855e+06	1.63623e+06	268454	0.142	0.979032	-0.0305725	0.0305725		0.618	0.860746	1.298 (0.9314-1.809)	2.3716	0.1235	0.9029 (0.5962-1.367)	0.232517	0.6297
P01009	SERPINA1		A1AT	A1AT	Alpha-1-antitrypsin	20180704_9606_rev_uniprot_isoforms	9.17637e+06	9.14952e+06	1.13201e+06	9.16775e+06	9.21149e+06	1.494e+06	0.006	0.999061	-0.00135472	0.00135472		0.982	0.982	1.302 (0.9378-1.808)	2.48693	0.1149	0.9049 (0.5997-1.366)	0.22629	0.6343
P01019	AGT		ANGT	ANGT	Angiotensinogen	20180704_9606_rev_uniprot_isoforms	1.99743e+06	1.76567e+06	436584	2.09444e+06	1.86247e+06	983373	0.128	1.04857	0.0684244	0.0684244		0.654	0.860746	1.305 (0.9343-1.822)	2.43672	0.1184	1.086 (0.7546-1.564)	0.198381	0.656
P02787	TF		TRFE	TRFE	Serotransferrin	20180704_9606_rev_uniprot_isoforms	1.35926e+07	1.33602e+07	2.17912e+06	1.3895e+07	1.41337e+07	2.18199e+06	0.139	1.02225	0.0317441	0.0317441		0.626	0.860746	1.297 (0.9298-1.81)	2.34702	0.1256	1.085 (0.7518-1.567)	0.191056	0.662
P13671	C6		CO6	CO6	Complement component C6	20180704_9606_rev_uniprot_isoforms	99512.3	104400	22460.9	95272.3	101810	28876.8	0.164	0.957393	-0.0628171	0.0628171		0.565	0.858365	1.291 (0.9246-1.803)	2.25	0.1336	0.9231 (0.6288-1.355)	0.166709	0.6831
P07225	PROS1		PROS	PROS	Vitamin K-dependent protein S	20180704_9606_rev_uniprot_isoforms	254301	258132	39501.7	244808	248991	37129.1	0.248	0.96267	-0.0548874	0.0548874		0.386	0.799405	1.279 (0.9121-1.794)	2.03633	0.1537	0.9202 (0.609-1.39)	0.156025	0.6929
P00739	HPR		HPTR	HPTR	Haptoglobin-related protein	20180704_9606_rev_uniprot_isoforms	495645	467796	140847	503193	491907	169778	0.048	1.01523	0.0218038	0.0218038		0.865	0.911133	1.319 (0.935-1.86)	2.48693	0.1148	1.078 (0.716-1.624)	0.13061	0.7178
Q14624	ITIH4		ITIH4	ITIH4	Inter-alpha-trypsin inhibitor heavy chain H4	20180704_9606_rev_uniprot_isoforms	1.83473e+06	1.82302e+06	279100	1.8627e+06	1.94106e+06	267619	0.102	1.01524	0.0218231	0.0218231		0.719	0.860746	1.292 (0.9265-1.803)	2.28312	0.1309	1.066 (0.7363-1.545)	0.116008	0.7334
P06396	GSN		GELS	GELS	Gelsolin	20180704_9606_rev_uniprot_isoforms	1.25248e+06	1.21771e+06	186745	1.23161e+06	1.16745e+06	153871	0.122	0.983337	-0.0242422	0.0242422		0.668	0.860746	1.29 (0.927-1.795)	2.28312	0.1309	0.9383 (0.6408-1.374)	0.107191	0.7434
P00747	PLG		PLMN	PLMN	Plasminogen	20180704_9606_rev_uniprot_isoforms	873155	876119	188023	855415	797931	231208	0.084	0.979683	-0.0296126	0.0296126		0.767	0.869	1.289 (0.9254-1.796)	2.256	0.1332	0.9357 (0.6143-1.425)	0.096038	0.7567
P02655	APOC2		APOC2	APOC2	Apolipoprotein C-II	20180704_9606_rev_uniprot_isoforms	2.21648e+06	1.98915e+06	764578	2.20181e+06	2.01552e+06	744354	0.019	0.993381	-0.00958095	0.00958095		0.945	0.957115	1.305 (0.9375-1.818)	2.49008	0.1146	1.059 (0.7125-1.575)	0.081111	0.7758
P00450	CP		CERU	CERU	Ceruloplasmin	20180704_9606_rev_uniprot_isoforms	3.30701e+06	3.34153e+06	396568	3.3455e+06	3.37758e+06	675689	0.069	1.01164	0.0166981	0.0166981		0.807	0.875493	1.291 (0.9252-1.801)	2.25901	0.1329	1.042 (0.7029-1.546)	0.0427249	0.8362
P19823	ITIH2		ITIH2	ITIH2	Inter-alpha-trypsin inhibitor heavy chain H2	20180704_9606_rev_uniprot_isoforms	1.76251e+06	1.74666e+06	271752	1.71814e+06	1.65705e+06	209857	0.183	0.974829	-0.0367787	0.0367787		0.521	0.83998	1.283 (0.9074-1.814)	1.9881	0.1586	0.9595 (0.633-1.455)	0.0378692	0.8457
P01871	IGHM		IGHM	IGHM	Immunoglobulin heavy constant mu	20180704_9606_rev_uniprot_isoforms	1.60567e+06	1.42174e+06	719346	1.57275e+06	1.48663e+06	797883	0.043	0.979498	-0.0298856	0.0298856		0.879	0.913697	1.311 (0.9202-1.867)	2.247	0.1339	1.041 (0.6678-1.623)	0.0316128	0.8589
P06727	APOA4		APOA4	APOA4	Apolipoprotein A-IV	20180704_9606_rev_uniprot_isoforms	3.63497e+06	3.62493e+06	810159	3.55606e+06	3.50973e+06	622076	0.109	0.978293	-0.0316613	0.0316613		0.701	0.860746	1.304 (0.9287-1.832)	2.35009	0.1252	1.035 (0.7023-1.526)	0.03066	0.861
P01023	A2M		A2MG	A2MG	Alpha-2-macroglobulin	20180704_9606_rev_uniprot_isoforms	1.72488e+07	1.74887e+07	3.29591e+06	1.78597e+07	1.70491e+07	4.74744e+06	0.15	1.03542	0.0502182	0.0502182		0.6	0.860746	1.291 (0.9242-1.804)	2.244	0.1341	1.032 (0.6722-1.584)	0.0206497	0.8857
P36955	SERPINF1		PEDF	PEDF	Pigment epithelium-derived factor	20180704_9606_rev_uniprot_isoforms	794810	790891	138105	774139	784176	136628	0.15	0.973992	-0.0380176	0.0380176		0.597	0.860746	1.291 (0.9238-1.805)	2.23802	0.1346	0.9738 (0.6678-1.42)	0.019044	0.8902
P02654	APOC1		APOC1	APOC1	Apolipoprotein C-I	20180704_9606_rev_uniprot_isoforms	2.04666e+06	1.94147e+06	422278	2.00171e+06	1.8684e+06	540309	0.093	0.978037	-0.0320384	0.0320384		0.745	0.865515	1.294 (0.9289-1.803)	2.32258	0.1276	0.9715 (0.6411-1.472)	0.0185777	0.8916
P01042	KNG1		KNG1	KNG1	Kininogen-1	20180704_9606_rev_uniprot_isoforms	3.02318e+06	3.03007e+06	339902	2.95417e+06	2.86451e+06	479848	0.166	0.977173	-0.0333143	0.0333143		0.56	0.858365	1.291 (0.9199-1.813)	2.18153	0.1396	0.9798 (0.6242-1.538)	0.00787656	0.9293
P00734	F2		THRB	THRB	Prothrombin	20180704_9606_rev_uniprot_isoforms	1.2941e+06	1.31133e+06	190041	1.27859e+06	1.27191e+06	208322	0.078	0.988014	-0.0173963	0.0173963		0.784	0.872338	1.302 (0.906-1.87)	2.03348	0.1539	1.014 (0.6454-1.593)	0.00370637	0.9515
P02766	TTR		TTHY	TTHY	Transthyretin	20180704_9606_rev_uniprot_isoforms	3.54595e+06	3.48437e+06	645441	3.40606e+06	3.32272e+06	749836	0.2	0.96055	-0.0580676	0.0580676		0.483	0.827854	1.288 (0.8751-1.897)	1.64866	0.1993	0.9866 (0.6155-1.581)	0.00314609	0.9553
P05452	CLEC3B		TETN	TETN	Tetranectin	20180704_9606_rev_uniprot_isoforms	163205	162086	30479	161664	159713	30410	0.051	0.990557	-0.0136886	0.0136886		0.859	0.911133	1.296 (0.931-1.805)	2.36237	0.1244	1.008 (0.6805-1.493)	0.00156658	0.9684
P04217	A1BG		A1BG	A1BG	Alpha-1B-glycoprotein	20180704_9606_rev_uniprot_isoforms	2.61115e+06	2.67737e+06	440164	2.62667e+06	2.59053e+06	472346	0.034	1.00594	0.00854582	0.00854582		0.905	0.928506	1.294 (0.922-1.816)	2.2201	0.1362	1.009 (0.6582-1.546)	0.00156499	0.9684
P04114	APOB		APOB	APOB	Apolipoprotein B-100	20180704_9606_rev_uniprot_isoforms	4.07573e+06	4.0094e+06	909257	3.99385e+06	3.84659e+06	727050	0.099	0.979911	-0.0292767	0.0292767		0.727	0.860746	1.294 (0.9232-1.815)	2.23802	0.1346	0.9938 (0.6658-1.483)	0.000933302	0.9756

## Sheet: ST5 UniProt_annotation
uniprot_ID	gene	uniprot_ID_base	isoform	mnemonic_ID	mnemonic_ID_iso	protein_name	protein_name_base	species	species_number	UniProt_Version
Q16827	PTPRO	Q16827	NA	PTPRO	PTPRO	Receptor-type tyrosine-protein phosphatase O	Receptor-type tyrosine-protein phosphatase O	Homo sapiens	9606	20180704_9606_rev_uniprot_isoforms
Q16827.2	PTPRO	Q16827	2	PTPRO	PTPRO i.2	Isoform 2 of Receptor-type tyrosine-protein phosphatase O	Receptor-type tyrosine-protein phosphatase O	Homo sapiens	9606	20180704_9606_rev_uniprot_isoforms
Q16827.3	PTPRO	Q16827	3	PTPRO	PTPRO i.3	Isoform 3 of Receptor-type tyrosine-protein phosphatase O	Receptor-type tyrosine-protein phosphatase O	Homo sapiens	9606	20180704_9606_rev_uniprot_isoforms
Q16827.4	PTPRO	Q16827	4	PTPRO	PTPRO i.4	Isoform 4 of Receptor-type tyrosine-protein phosphatase O	Receptor-type tyrosine-protein phosphatase O	Homo sapiens	9606	20180704_9606_rev_uniprot_isoforms
Q16827.5	PTPRO	Q16827	5	PTPRO	PTPRO i.5	Isoform 5 of Receptor-type tyrosine-protein phosphatase O	Receptor-type tyrosine-protein phosphatase O	Homo sapiens	9606	20180704_9606_rev_uniprot_isoforms
Q15256	PTPRR	Q15256	NA	PTPRR	PTPRR	Receptor-type tyrosine-protein phosphatase R	Receptor-type tyrosine-protein phosphatase R	Homo sapiens	9606	20180704_9606_rev_uniprot_isoforms
Q15256.3	PTPRR	Q15256	3	PTPRR	PTPRR i.3	Isoform Gamma of Receptor-type tyrosine-protein phosphatase R	Receptor-type tyrosine-protein phosphatase R	Homo sapiens	9606	20180704_9606_rev_uniprot_isoforms
Q15256.4	PTPRR	Q15256	4	PTPRR	PTPRR i.4	Isoform Delta of Receptor-type tyrosine-protein phosphatase R	Receptor-type tyrosine-protein phosphatase R	Homo sapiens	9606	20180704_9606_rev_uniprot_isoforms
Q15256.5	PTPRR	Q15256	5	PTPRR	PTPRR i.5	Isoform 4 of Receptor-type tyrosine-protein phosphatase R	Receptor-type tyrosine-protein phosphatase R	Homo sapiens	9606	20180704_9606_rev_uniprot_isoforms
Q92729	PTPRU	Q92729	NA	PTPRU	PTPRU	Receptor-type tyrosine-protein phosphatase U	Receptor-type tyrosine-protein phosphatase U	Homo sapiens	9606	20180704_9606_rev_uniprot_isoforms
Q92729.2	PTPRU	Q92729	2	PTPRU	PTPRU i.2	Isoform 2 of Receptor-type tyrosine-protein phosphatase U	Receptor-type tyrosine-protein phosphatase U	Homo sapiens	9606	20180704_9606_rev_uniprot_isoforms
Q92729.3	PTPRU	Q92729	3	PTPRU	PTPRU i.3	Isoform 3 of Receptor-type tyrosine-protein phosphatase U	Receptor-type tyrosine-protein phosphatase U	Homo sapiens	9606	20180704_9606_rev_uniprot_isoforms
Q92729.4	PTPRU	Q92729	4	PTPRU	PTPRU i.4	Isoform 4 of Receptor-type tyrosine-protein phosphatase U	Receptor-type tyrosine-protein phosphatase U	Homo sapiens	9606	20180704_9606_rev_uniprot_isoforms
P23471	PTPRZ1	P23471	NA	PTPRZ	PTPRZ	Receptor-type tyrosine-protein phosphatase zeta	Receptor-type tyrosine-protein phosphatase zeta	Homo sapiens	9606	20180704_9606_rev_uniprot_isoforms
P23471.2	PTPRZ1	P23471	2	PTPRZ	PTPRZ i.2	Isoform 2 of Receptor-type tyrosine-protein phosphatase zeta	Receptor-type tyrosine-protein phosphatase zeta	Homo sapiens	9606	20180704_9606_rev_uniprot_isoforms
P23471.3	PTPRZ1	P23471	3	PTPRZ	PTPRZ i.3	Isoform 3 of Receptor-type tyrosine-protein phosphatase zeta	Receptor-type tyrosine-protein phosphatase zeta	Homo sapiens	9606	20180704_9606_rev_uniprot_isoforms
O95997	PTTG1	O95997	NA	PTTG1	PTTG1	Securin	Securin	Homo sapiens	9606	20180704_9606_rev_uniprot_isoforms
Q8N142	ADSSL1	Q8N142	NA	PURA1	PURA1	Adenylosuccinate synthetase isozyme 1	Adenylosuccinate synthetase isozyme 1	Homo sapiens	9606	20180704_9606_rev_uniprot_isoforms
Q8N142.2	ADSSL1	Q8N142	2	PURA1	PURA1 i.2	Isoform 2 of Adenylosuccinate synthetase isozyme 1	Adenylosuccinate synthetase isozyme 1	Homo sapiens	9606	20180704_9606_rev_uniprot_isoforms
P30520	ADSS	P30520	NA	PURA2	PURA2	Adenylosuccinate synthetase isozyme 2	Adenylosuccinate synthetase isozyme 2	Homo sapiens	9606	20180704_9606_rev_uniprot_isoforms
Q00577	PURA	Q00577	NA	PURA	PURA	Transcriptional activator protein Pur-alpha	Transcriptional activator protein Pur-alpha	Homo sapiens	9606	20180704_9606_rev_uniprot_isoforms
Q9UJV8	PURG	Q9UJV8	NA	PURG	PURG	Purine-rich element-binding protein gamma	Purine-rich element-binding protein gamma	Homo sapiens	9606	20180704_9606_rev_uniprot_isoforms
Q9UJV8.2	PURG	Q9UJV8	2	PURG	PURG i.2	Isoform 2 of Purine-rich element-binding protein gamma	Purine-rich element-binding protein gamma	Homo sapiens	9606	20180704_9606_rev_uniprot_isoforms
Q9Y6I8	PXMP4	Q9Y6I8	NA	PXMP4	PXMP4	Peroxisomal membrane protein 4	Peroxisomal membrane protein 4	Homo sapiens	9606	20180704_9606_rev_uniprot_isoforms
Q9Y6I8.2	PXMP4	Q9Y6I8	2	PXMP4	PXMP4 i.2	Isoform 2 of Peroxisomal membrane protein 4	Peroxisomal membrane protein 4	Homo sapiens	9606	20180704_9606_rev_uniprot_isoforms
Q8WXC3	PYDC1	Q8WXC3	NA	PYDC1	PYDC1	Pyrin domain-containing protein 1	Pyrin domain-containing protein 1	Homo sapiens	9606	20180704_9606_rev_uniprot_isoforms
P27708	CAD	P27708	NA	PYR1	PYR1	CAD protein	CAD protein	Homo sapiens	9606	20180704_9606_rev_uniprot_isoforms
P17812	CTPS1	P17812	NA	PYRG1	PYRG1	CTP synthase 1	CTP synthase 1	Homo sapiens	9606	20180704_9606_rev_uniprot_isoforms
P17812.2	CTPS1	P17812	2	PYRG1	PYRG1 i.2	Isoform 2 of CTP synthase 1	CTP synthase 1	Homo sapiens	9606	20180704_9606_rev_uniprot_isoforms
Q9NXS2	QPCTL	Q9NXS2	NA	QPCTL	QPCTL	Glutaminyl-peptide cyclotransferase-like protein	Glutaminyl-peptide cyclotransferase-like protein	Homo sapiens	9606	20180704_9606_rev_uniprot_isoforms
Q9NXS2.3	QPCTL	Q9NXS2	3	QPCTL	QPCTL i.3	Isoform 2 of Glutaminyl-peptide cyclotransferase-like protein	Glutaminyl-peptide cyclotransferase-like protein	Homo sapiens	9606	20180704_9606_rev_uniprot_isoforms
O00391	QSOX1	O00391	NA	QSOX1	QSOX1	Sulfhydryl oxidase 1	Sulfhydryl oxidase 1	Homo sapiens	9606	20180704_9606_rev_uniprot_isoforms
O00391.2	QSOX1	O00391	2	QSOX1	QSOX1 i.2	Isoform 2 of Sulfhydryl oxidase 1	Sulfhydryl oxidase 1	Homo sapiens	9606	20180704_9606_rev_uniprot_isoforms
Q13308	PTK7	Q13308	NA	PTK7	PTK7	Inactive tyrosine-protein kinase 7	Inactive tyrosine-protein kinase 7	Homo sapiens	9606	20180704_9606_rev_uniprot_isoforms
Q13308.2	PTK7	Q13308	2	PTK7	PTK7 i.2	Isoform 2 of Inactive tyrosine-protein kinase 7	Inactive tyrosine-protein kinase 7	Homo sapiens	9606	20180704_9606_rev_uniprot_isoforms
Q13308.3	PTK7	Q13308	3	PTK7	PTK7 i.3	Isoform 3 of Inactive tyrosine-protein kinase 7	Inactive tyrosine-protein kinase 7	Homo sapiens	9606	20180704_9606_rev_uniprot_isoforms
Q13308.4	PTK7	Q13308	4	PTK7	PTK7 i.4	Isoform 4 of Inactive tyrosine-protein kinase 7	Inactive tyrosine-protein kinase 7	Homo sapiens	9606	20180704_9606_rev_uniprot_isoforms
Q13308.5	PTK7	Q13308	5	PTK7	PTK7 i.5	Isoform 5 of Inactive tyrosine-protein kinase 7	Inactive tyrosine-protein kinase 7	Homo sapiens	9606	20180704_9606_rev_uniprot_isoforms
Q13308.6	PTK7	Q13308	6	PTK7	PTK7 i.6	Isoform 6 of Inactive tyrosine-protein kinase 7	Inactive tyrosine-protein kinase 7	Homo sapiens	9606	20180704_9606_rev_uniprot_isoforms
P35236	PTPN7	P35236	NA	PTN7	PTN7	Tyrosine-protein phosphatase non-receptor type 7	Tyrosine-protein phosphatase non-receptor type 7	Homo sapiens	9606	20180704_9606_rev_uniprot_isoforms
P35236.2	PTPN7	P35236	2	PTN7	PTN7 i.2	Isoform 2 of Tyrosine-protein phosphatase non-receptor type 7	Tyrosine-protein phosphatase non-receptor type 7	Homo sapiens	9606	20180704_9606_rev_uniprot_isoforms
P35236.3	PTPN7	P35236	3	PTN7	PTN7 i.3	Isoform 3 of Tyrosine-protein phosphatase non-receptor type 7	Tyrosine-protein phosphatase non-receptor type 7	Homo sapiens	9606	20180704_9606_rev_uniprot_isoforms
Q6GMV3	PTRHD1	Q6GMV3	NA	PTRD1	PTRD1	Putative peptidyl-tRNA hydrolase PTRHD1	Putative peptidyl-tRNA hydrolase PTRHD1	Homo sapiens	9606	20180704_9606_rev_uniprot_isoforms
P48651	PTDSS1	P48651	NA	PTSS1	PTSS1	Phosphatidylserine synthase 1	Phosphatidylserine synthase 1	Homo sapiens	9606	20180704_9606_rev_uniprot_isoforms
P48651.2	PTDSS1	P48651	2	PTSS1	PTSS1 i.2	Isoform 2 of Phosphatidylserine synthase 1	Phosphatidylserine synthase 1	Homo sapiens	9606	20180704_9606_rev_uniprot_isoforms
P48651.3	PTDSS1	P48651	3	PTSS1	PTSS1 i.3	Isoform 3 of Phosphatidylserine synthase 1	Phosphatidylserine synthase 1	Homo sapiens	9606	20180704_9606_rev_uniprot_isoforms
Q9BVG9	PTDSS2	Q9BVG9	NA	PTSS2	PTSS2	Phosphatidylserine synthase 2	Phosphatidylserine synthase 2	Homo sapiens	9606	20180704_9606_rev_uniprot_isoforms
Q8TB72	PUM2	Q8TB72	NA	PUM2	PUM2	Pumilio homolog 2	Pumilio homolog 2	Homo sapiens	9606	20180704_9606_rev_uniprot_isoforms
Q8TB72.2	PUM2	Q8TB72	2	PUM2	PUM2 i.2	Isoform 2 of Pumilio homolog 2	Pumilio homolog 2	Homo sapiens	9606	20180704_9606_rev_uniprot_isoforms
Q8TB72.3	PUM2	Q8TB72	3	PUM2	PUM2 i.3	Isoform 3 of Pumilio homolog 2	Pumilio homolog 2	Homo sapiens	9606	20180704_9606_rev_uniprot_isoforms
Q8TB72.4	PUM2	Q8TB72	4	PUM2	PUM2 i.4	Isoform 4 of Pumilio homolog 2	Pumilio homolog 2	Homo sapiens	9606	20180704_9606_rev_uniprot_isoforms
Q96QR8	PURB	Q96QR8	NA	PURB	PURB	Transcriptional activator protein Pur-beta	Transcriptional activator protein Pur-beta	Homo sapiens	9606	20180704_9606_rev_uniprot_isoforms
P11217	PYGM	P11217	NA	PYGM	PYGM	Glycogen phosphorylase, muscle form	Glycogen phosphorylase, muscle form	Homo sapiens	9606	20180704_9606_rev_uniprot_isoforms
P11217.2	PYGM	P11217	2	PYGM	PYGM i.2	Isoform 2 of Glycogen phosphorylase, muscle form	Glycogen phosphorylase, muscle form	Homo sapiens	9606	20180704_9606_rev_uniprot_isoforms
Q9NR77	PXMP2	Q9NR77	NA	PXMP2	PXMP2	Peroxisomal membrane protein 2	Peroxisomal membrane protein 2	Homo sapiens	9606	20180704_9606_rev_uniprot_isoforms
P11498	PC	P11498	NA	PYC	PYC	Pyruvate carboxylase, mitochondrial	Pyruvate carboxylase, mitochondrial	Homo sapiens	9606	20180704_9606_rev_uniprot_isoforms
P11498.2	PC	P11498	2	PYC	PYC i.2	Isoform 2 of Pyruvate carboxylase, mitochondrial	Pyruvate carboxylase, mitochondrial	Homo sapiens	9606	20180704_9606_rev_uniprot_isoforms
Q8N2H3	PYROXD2	Q8N2H3	NA	PYRD2	PYRD2	Pyridine nucleotide-disulfide oxidoreductase domain-containing protein 2	Pyridine nucleotide-disulfide oxidoreductase domain-containing protein 2	Homo sapiens	9606	20180704_9606_rev_uniprot_isoforms
Q9H974	QTRT2	Q9H974	NA	QTRT2	QTRT2	Queuine tRNA-ribosyltransferase accessory subunit 2	Queuine tRNA-ribosyltransferase accessory subunit 2	Homo sapiens	9606	20180704_9606_rev_uniprot_isoforms
Q9H974.2	QTRT2	Q9H974	2	QTRT2	QTRT2 i.2	Isoform 2 of Queuine tRNA-ribosyltransferase accessory subunit 2	Queuine tRNA-ribosyltransferase accessory subunit 2	Homo sapiens	9606	20180704_9606_rev_uniprot_isoforms
Q9H974.3	QTRT2	Q9H974	3	QTRT2	QTRT2 i.3	Isoform 3 of Queuine tRNA-ribosyltransferase accessory subunit 2	Queuine tRNA-ribosyltransferase accessory subunit 2	Homo sapiens	9606	20180704_9606_rev_uniprot_isoforms
Q9H974.4	QTRT2	Q9H974	4	QTRT2	QTRT2 i.4	Isoform 4 of Queuine tRNA-ribosyltransferase accessory subunit 2	Queuine tRNA-ribosyltransferase accessory subunit 2	Homo sapiens	9606	20180704_9606_rev_uniprot_isoforms
B2RC85	RSPH10B2	B2RC85	NA	R10B2	R10B2	Radial spoke head 10 homolog B2	Radial spoke head 10 homolog B2	Homo sapiens	9606	20180704_9606_rev_uniprot_isoforms
B2RC85.2	RSPH10B2	B2RC85	2	R10B2	R10B2 i.2	Isoform 2 of Radial spoke head 10 homolog B2	Radial spoke head 10 homolog B2	Homo sapiens	9606	20180704_9606_rev_uniprot_isoforms
O15541	RNF113A	O15541	NA	R113A	R113A	RING finger protein 113A	RING finger protein 113A	Homo sapiens	9606	20180704_9606_rev_uniprot_isoforms
Q3YEC7	RABL6	Q3YEC7	NA	RABL6	RABL6	Rab-like protein 6	Rab-like protein 6	Homo sapiens	9606	20180704_9606_rev_uniprot_isoforms
Q3YEC7.2	RABL6	Q3YEC7	2	RABL6	RABL6 i.2	Isoform 2 of Rab-like protein 6	Rab-like protein 6	Homo sapiens	9606	20180704_9606_rev_uniprot_isoforms
Q3YEC7.3	RABL6	Q3YEC7	3	RABL6	RABL6 i.3	Isoform 3 of Rab-like protein 6	Rab-like protein 6	Homo sapiens	9606	20180704_9606_rev_uniprot_isoforms
Q3YEC7.4	RABL6	Q3YEC7	4	RABL6	RABL6 i.4	Isoform 4 of Rab-like protein 6	Rab-like protein 6	Homo sapiens	9606	20180704_9606_rev_uniprot_isoforms
Q3YEC7.5	RABL6	Q3YEC7	5	RABL6	RABL6 i.5	Isoform 5 of Rab-like protein 6	Rab-like protein 6	Homo sapiens	9606	20180704_9606_rev_uniprot_isoforms
Q3YEC7.6	RABL6	Q3YEC7	6	RABL6	RABL6 i.6	Isoform 6 of Rab-like protein 6	Rab-like protein 6	Homo sapiens	9606	20180704_9606_rev_uniprot_isoforms
P29762	CRABP1	P29762	NA	RABP1	RABP1	Cellular retinoic acid-binding protein 1	Cellular retinoic acid-binding protein 1	Homo sapiens	9606	20180704_9606_rev_uniprot_isoforms
O75943	RAD17	O75943	NA	RAD17	RAD17	Cell cycle checkpoint protein RAD17	Cell cycle checkpoint protein RAD17	Homo sapiens	9606	20180704_9606_rev_uniprot_isoforms
O75943.2	RAD17	O75943	2	RAD17	RAD17 i.2	Isoform 2 of Cell cycle checkpoint protein RAD17	Cell cycle checkpoint protein RAD17	Homo sapiens	9606	20180704_9606_rev_uniprot_isoforms
O75943.3	RAD17	O75943	3	RAD17	RAD17 i.3	Isoform 3 of Cell cycle checkpoint protein RAD17	Cell cycle checkpoint protein RAD17	Homo sapiens	9606	20180704_9606_rev_uniprot_isoforms
O75943.4	RAD17	O75943	4	RAD17	RAD17 i.4	Isoform 4 of Cell cycle checkpoint protein RAD17	Cell cycle checkpoint protein RAD17	Homo sapiens	9606	20180704_9606_rev_uniprot_isoforms
Q99638	RAD9A	Q99638	NA	RAD9A	RAD9A	Cell cycle checkpoint control protein RAD9A	Cell cycle checkpoint control protein RAD9A	Homo sapiens	9606	20180704_9606_rev_uniprot_isoforms
Q6NSI4	RADX	Q6NSI4	NA	RADX	RADX	RPA-related protein RADX	RPA-related protein RADX	Homo sapiens	9606	20180704_9606_rev_uniprot_isoforms
Q6NSI4.2	RADX	Q6NSI4	2	RADX	RADX i.2	Isoform 2 of RPA-related protein RADX	RPA-related protein RADX	Homo sapiens	9606	20180704_9606_rev_uniprot_isoforms
Q6NSI4.3	RADX	Q6NSI4	3	RADX	RADX i.3	Isoform 3 of RPA-related protein RADX	RPA-related protein RADX	Homo sapiens	9606	20180704_9606_rev_uniprot_isoforms
Q6NSI4.4	RADX	Q6NSI4	4	RADX	RADX i.4	Isoform 4 of RPA-related protein RADX	RPA-related protein RADX	Homo sapiens	9606	20180704_9606_rev_uniprot_isoforms
Q86Y79	PTRH1	Q86Y79	NA	PTH	PTH	Probable peptidyl-tRNA hydrolase	Probable peptidyl-tRNA hydrolase	Homo sapiens	9606	20180704_9606_rev_uniprot_isoforms
Q16825	PTPN21	Q16825	NA	PTN21	PTN21	Tyrosine-protein phosphatase non-receptor type 21	Tyrosine-protein phosphatase non-receptor type 21	Homo sapiens	9606	20180704_9606_rev_uniprot_isoforms
Q15257	PTPA	Q15257	NA	PTPA	PTPA	Serine/threonine-protein phosphatase 2A activator	Serine/threonine-protein phosphatase 2A activator	Homo sapiens	9606	20180704_9606_rev_uniprot_isoforms
Q15257.2	PTPA	Q15257	2	PTPA	PTPA i.2	Isoform 1 of Serine/threonine-protein phosphatase 2A activator	Serine/threonine-protein phosphatase 2A activator	Homo sapiens	9606	20180704_9606_rev_uniprot_isoforms
Q15257.3	PTPA	Q15257	3	PTPA	PTPA i.3	Isoform 3 of Serine/threonine-protein phosphatase 2A activator	Serine/threonine-protein phosphatase 2A activator	Homo sapiens	9606	20180704_9606_rev_uniprot_isoforms
Q15257.4	PTPA	Q15257	4	PTPA	PTPA i.4	Isoform 4 of Serine/threonine-protein phosphatase 2A activator	Serine/threonine-protein phosphatase 2A activator	Homo sapiens	9606	20180704_9606_rev_uniprot_isoforms
Q03393	PTS	Q03393	NA	PTPS	PTPS	6-pyruvoyl tetrahydrobiopterin synthase	6-pyruvoyl tetrahydrobiopterin synthase	Homo sapiens	9606	20180704_9606_rev_uniprot_isoforms
Q9NZH5	PTTG2	Q9NZH5	NA	PTTG2	PTTG2	Securin-2	Securin-2	Homo sapiens	9606	20180704_9606_rev_uniprot_isoforms
Q9NZH5.2	PTTG2	Q9NZH5	2	PTTG2	PTTG2 i.2	Isoform 2 of Securin-2	Securin-2	Homo sapiens	9606	20180704_9606_rev_uniprot_isoforms
P22234	PAICS	P22234	NA	PUR6	PUR6	Multifunctional protein ADE2	Multifunctional protein ADE2	Homo sapiens	9606	20180704_9606_rev_uniprot_isoforms
P22234.2	PAICS	P22234	2	PUR6	PUR6 i.2	Isoform 2 of Multifunctional protein ADE2	Multifunctional protein ADE2	Homo sapiens	9606	20180704_9606_rev_uniprot_isoforms
Q96HA9	PEX11G	Q96HA9	NA	PX11C	PX11C	Peroxisomal membrane protein 11C	Peroxisomal membrane protein 11C	Homo sapiens	9606	20180704_9606_rev_uniprot_isoforms
Q96HA9.2	PEX11G	Q96HA9	2	PX11C	PX11C i.2	Isoform 2 of Peroxisomal membrane protein 11C	Peroxisomal membrane protein 11C	Homo sapiens	9606	20180704_9606_rev_uniprot_isoforms
Q6UX71	PLXDC2	Q6UX71	NA	PXDC2	PXDC2	Plexin domain-containing protein 2	Plexin domain-containing protein 2	Homo sapiens	9606	20180704_9606_rev_uniprot_isoforms
Q6UX71.2	PLXDC2	Q6UX71	2	PXDC2	PXDC2 i.2	Isoform 2 of Plexin domain-containing protein 2	Plexin domain-containing protein 2	Homo sapiens	9606	20180704_9606_rev_uniprot_isoforms
Q6UX71.3	PLXDC2	Q6UX71	3	PXDC2	PXDC2 i.3	Isoform 3 of Plexin domain-containing protein 2	Plexin domain-containing protein 2	Homo sapiens	9606	20180704_9606_rev_uniprot_isoforms
Q8WU10	PYROXD1	Q8WU10	NA	PYRD1	PYRD1	Pyridine nucleotide-disulfide oxidoreductase domain-containing protein 1	Pyridine nucleotide-disulfide oxidoreductase domain-containing protein 1	Homo sapiens	9606	20180704_9606_rev_uniprot_isoforms
Q8WU10.2	PYROXD1	Q8WU10	2	PYRD1	PYRD1 i.2	Isoform 2 of Pyridine nucleotide-disulfide oxidoreductase domain-containing protein 1	Pyridine nucleotide-disulfide oxidoreductase domain-containing protein 1	Homo sapiens	9606	20180704_9606_rev_uniprot_isoforms
Q8TBN0	RAB3IL1	Q8TBN0	NA	R3GEF	R3GEF	Guanine nucleotide exchange factor for Rab-3A	Guanine nucleotide exchange factor for Rab-3A	Homo sapiens	9606	20180704_9606_rev_uniprot_isoforms
Q8TBN0.2	RAB3IL1	Q8TBN0	2	R3GEF	R3GEF i.2	Isoform 2 of Guanine nucleotide exchange factor for Rab-3A	Guanine nucleotide exchange factor for Rab-3A	Homo sapiens	9606	20180704_9606_rev_uniprot_isoforms
Q7Z5L2	R3HCC1L	Q7Z5L2	NA	R3HCL	R3HCL	Coiled-coil domain-containing protein R3HCC1L	Coiled-coil domain-containing protein R3HCC1L	Homo sapiens	9606	20180704_9606_rev_uniprot_isoforms
Q7Z5L2.2	R3HCC1L	Q7Z5L2	2	R3HCL	R3HCL i.2	Isoform 2 of Coiled-coil domain-containing protein R3HCC1L	Coiled-coil domain-containing protein R3HCC1L	Homo sapiens	9606	20180704_9606_rev_uniprot_isoforms
Q7Z5L2.3	R3HCC1L	Q7Z5L2	3	R3HCL	R3HCL i.3	Isoform 3 of Coiled-coil domain-containing protein R3HCC1L	Coiled-coil domain-containing protein R3HCC1L	Homo sapiens	9606	20180704_9606_rev_uniprot_isoforms
Q9Y2K5	R3HDM2	Q9Y2K5	NA	R3HD2	R3HD2	R3H domain-containing protein 2	R3H domain-containing protein 2	Homo sapiens	9606	20180704_9606_rev_uniprot_isoforms
Q9Y2K5.2	R3HDM2	Q9Y2K5	2	R3HD2	R3HD2 i.2	Isoform 2 of R3H domain-containing protein 2	R3H domain-containing protein 2	Homo sapiens	9606	20180704_9606_rev_uniprot_isoforms
Q9Y2K5.3	R3HDM2	Q9Y2K5	3	R3HD2	R3HD2 i.3	Isoform 3 of R3H domain-containing protein 2	R3H domain-containing protein 2	Homo sapiens	9606	20180704_9606_rev_uniprot_isoforms
O75771	RAD51D	O75771	NA	RA51D	RA51D	DNA repair protein RAD51 homolog 4	DNA repair protein RAD51 homolog 4	Homo sapiens	9606	20180704_9606_rev_uniprot_isoforms
O75771.2	RAD51D	O75771	2	RA51D	RA51D i.2	Isoform 2 of DNA repair protein RAD51 homolog 4	DNA repair protein RAD51 homolog 4	Homo sapiens	9606	20180704_9606_rev_uniprot_isoforms
O75771.3	RAD51D	O75771	3	RA51D	RA51D i.3	Isoform 3 of DNA repair protein RAD51 homolog 4	DNA repair protein RAD51 homolog 4	Homo sapiens	9606	20180704_9606_rev_uniprot_isoforms
O75771.4	RAD51D	O75771	4	RA51D	RA51D i.4	Isoform 4 of DNA repair protein RAD51 homolog 4	DNA repair protein RAD51 homolog 4	Homo sapiens	9606	20180704_9606_rev_uniprot_isoforms
O75771.5	RAD51D	O75771	5	RA51D	RA51D i.5	Isoform 5 of DNA repair protein RAD51 homolog 4	DNA repair protein RAD51 homolog 4	Homo sapiens	9606	20180704_9606_rev_uniprot_isoforms
O75771.6	RAD51D	O75771	6	RA51D	RA51D i.6	Isoform 6 of DNA repair protein RAD51 homolog 4	DNA repair protein RAD51 homolog 4	Homo sapiens	9606	20180704_9606_rev_uniprot_isoforms
O75771.7	RAD51D	O75771	7	RA51D	RA51D i.7	Isoform 7 of DNA repair protein RAD51 homolog 4	DNA repair protein RAD51 homolog 4	Homo sapiens	9606	20180704_9606_rev_uniprot_isoforms
O75771.8	RAD51D	O75771	8	RA51D	RA51D i.8	Isoform 8 of DNA repair protein RAD51 homolog 4	DNA repair protein RAD51 homolog 4	Homo sapiens	9606	20180704_9606_rev_uniprot_isoforms
P59190	RAB15	P59190	NA	RAB15	RAB15	Ras-related protein Rab-15	Ras-related protein Rab-15	Homo sapiens	9606	20180704_9606_rev_uniprot_isoforms
P59190.2	RAB15	P59190	2	RAB15	RAB15 i.2	Isoform 2 of Ras-related protein Rab-15	Ras-related protein Rab-15	Homo sapiens	9606	20180704_9606_rev_uniprot_isoforms
Q9UL25	RAB21	Q9UL25	NA	RAB21	RAB21	Ras-related protein Rab-21	Ras-related protein Rab-21	Homo sapiens	9606	20180704_9606_rev_uniprot_isoforms
P57735	RAB25	P57735	NA	RAB25	RAB25	Ras-related protein Rab-25	Ras-related protein Rab-25	Homo sapiens	9606	20180704_9606_rev_uniprot_isoforms
P61019	RAB2A	P61019	NA	RAB2A	RAB2A	Ras-related protein Rab-2A	Ras-related protein Rab-2A	Homo sapiens	9606	20180704_9606_rev_uniprot_isoforms
P61019.2	RAB2A	P61019	2	RAB2A	RAB2A i.2	Isoform 2 of Ras-related protein Rab-2A	Ras-related protein Rab-2A	Homo sapiens	9606	20180704_9606_rev_uniprot_isoforms
Q8WUD1	RAB2B	Q8WUD1	NA	RAB2B	RAB2B	Ras-related protein Rab-2B	Ras-related protein Rab-2B	Homo sapiens	9606	20180704_9606_rev_uniprot_isoforms
Q8WUD1.2	RAB2B	Q8WUD1	2	RAB2B	RAB2B i.2	Isoform 2 of Ras-related protein Rab-2B	Ras-related protein Rab-2B	Homo sapiens	9606	20180704_9606_rev_uniprot_isoforms
Q13636	RAB31	Q13636	NA	RAB31	RAB31	Ras-related protein Rab-31	Ras-related protein Rab-31	Homo sapiens	9606	20180704_9606_rev_uniprot_isoforms
P20339	RAB5A	P20339	NA	RAB5A	RAB5A	Ras-related protein Rab-5A	Ras-related protein Rab-5A	Homo sapiens	9606	20180704_9606_rev_uniprot_isoforms
P20339.2	RAB5A	P20339	2	RAB5A	RAB5A i.2	Isoform 2 of Ras-related protein Rab-5A	Ras-related protein Rab-5A	Homo sapiens	9606	20180704_9606_rev_uniprot_isoforms
P51148	RAB5C	P51148	NA	RAB5C	RAB5C	Ras-related protein Rab-5C	Ras-related protein Rab-5C	Homo sapiens	9606	20180704_9606_rev_uniprot_isoforms
P51148.2	RAB5C	P51148	2	RAB5C	RAB5C i.2	Isoform 2 of Ras-related protein Rab-5C	Ras-related protein Rab-5C	Homo sapiens	9606	20180704_9606_rev_uniprot_isoforms
P61006	RAB8A	P61006	NA	RAB8A	RAB8A	Ras-related protein Rab-8A	Ras-related protein Rab-8A	Homo sapiens	9606	20180704_9606_rev_uniprot_isoforms
P61006.2	RAB8A	P61006	2	RAB8A	RAB8A i.2	Isoform 2 of Ras-related protein Rab-8A	Ras-related protein Rab-8A	Homo sapiens	9606	20180704_9606_rev_uniprot_isoforms
P25105	PTAFR	P25105	NA	PTAFR	PTAFR	Platelet-activating factor receptor	Platelet-activating factor receptor	Homo sapiens	9606	20180704_9606_rev_uniprot_isoforms
P49190	PTH2R	P49190	NA	PTH2R	PTH2R	Parathyroid hormone 2 receptor	Parathyroid hormone 2 receptor	Homo sapiens	9606	20180704_9606_rev_uniprot_isoforms
P12272	PTHLH	P12272	NA	PTHR	PTHR	Parathyroid hormone-related protein	Parathyroid hormone-related protein	Homo sapiens	9606	20180704_9606_rev_uniprot_isoforms
P12272.2	PTHLH	P12272	2	PTHR	PTHR i.2	Isoform 2 of Parathyroid hormone-related protein	Parathyroid hormone-related protein	Homo sapiens	9606	20180704_9606_rev_uniprot_isoforms
P12272.3	PTHLH	P12272	3	PTHR	PTHR i.3	Isoform 3 of Parathyroid hormone-related protein	Parathyroid hormone-related protein	Homo sapiens	9606	20180704_9606_rev_uniprot_isoforms
A2A3K4	PTPDC1	A2A3K4	NA	PTPC1	PTPC1	Protein tyrosine phosphatase domain-containing protein 1	Protein tyrosine phosphatase domain-containing protein 1	Homo sapiens	9606	20180704_9606_rev_uniprot_isoforms
A2A3K4.2	PTPDC1	A2A3K4	2	PTPC1	PTPC1 i.2	Isoform 2 of Protein tyrosine phosphatase domain-containing protein 1	Protein tyrosine phosphatase domain-containing protein 1	Homo sapiens	9606	20180704_9606_rev_uniprot_isoforms
Q8WUK0	PTPMT1	Q8WUK0	NA	PTPM1	PTPM1	Phosphatidylglycerophosphatase and protein-tyrosine phosphatase 1	Phosphatidylglycerophosphatase and protein-tyrosine phosphatase 1	Homo sapiens	9606	20180704_9606_rev_uniprot_isoforms
Q8WUK0.2	PTPMT1	Q8WUK0	2	PTPM1	PTPM1 i.2	Isoform 2 of Phosphatidylglycerophosphatase and protein-tyrosine phosphatase 1	Phosphatidylglycerophosphatase and protein-tyrosine phosphatase 1	Homo sapiens	9606	20180704_9606_rev_uniprot_isoforms
Q8WUK0.3	PTPMT1	Q8WUK0	3	PTPM1	PTPM1 i.3	Isoform 3 of Phosphatidylglycerophosphatase and protein-tyrosine phosphatase 1	Phosphatidylglycerophosphatase and protein-tyrosine phosphatase 1	Homo sapiens	9606	20180704_9606_rev_uniprot_isoforms
P18433	PTPRA	P18433	NA	PTPRA	PTPRA	Receptor-type tyrosine-protein phosphatase alpha	Receptor-type tyrosine-protein phosphatase alpha	Homo sapiens	9606	20180704_9606_rev_uniprot_isoforms
P18433.6	PTPRA	P18433	6	PTPRA	PTPRA i.6	Isoform 2 of Receptor-type tyrosine-protein phosphatase alpha	Receptor-type tyrosine-protein phosphatase alpha	Homo sapiens	9606	20180704_9606_rev_uniprot_isoforms
P08575	PTPRC	P08575	NA	PTPRC	PTPRC	Receptor-type tyrosine-protein phosphatase C	Receptor-type tyrosine-protein phosphatase C	Homo sapiens	9606	20180704_9606_rev_uniprot_isoforms
P08575.4	PTPRC	P08575	4	PTPRC	PTPRC i.4	Isoform 2 of Receptor-type tyrosine-protein phosphatase C	Receptor-type tyrosine-protein phosphatase C	Homo sapiens	9606	20180704_9606_rev_uniprot_isoforms
Q9HD43	PTPRH	Q9HD43	NA	PTPRH	PTPRH	Receptor-type tyrosine-protein phosphatase H	Receptor-type tyrosine-protein phosphatase H	Homo sapiens	9606	20180704_9606_rev_uniprot_isoforms
Q9HD43.2	PTPRH	Q9HD43	2	PTPRH	PTPRH i.2	Isoform 2 of Receptor-type tyrosine-protein phosphatase H	Receptor-type tyrosine-protein phosphatase H	Homo sapiens	9606	20180704_9606_rev_uniprot_isoforms
Q9HD43.3	PTPRH	Q9HD43	3	PTPRH	PTPRH i.3	Isoform 3 of Receptor-type tyrosine-protein phosphatase H	Receptor-type tyrosine-protein phosphatase H	Homo sapiens	9606	20180704_9606_rev_uniprot_isoforms
Q12913	PTPRJ	Q12913	NA	PTPRJ	PTPRJ	Receptor-type tyrosine-protein phosphatase eta	Receptor-type tyrosine-protein phosphatase eta	Homo sapiens	9606	20180704_9606_rev_uniprot_isoforms
Q12913.2	PTPRJ	Q12913	2	PTPRJ	PTPRJ i.2	Isoform 2 of Receptor-type tyrosine-protein phosphatase eta	Receptor-type tyrosine-protein phosphatase eta	Homo sapiens	9606	20180704_9606_rev_uniprot_isoforms
P28827	PTPRM	P28827	NA	PTPRM	PTPRM	Receptor-type tyrosine-protein phosphatase mu	Receptor-type tyrosine-protein phosphatase mu	Homo sapiens	9606	20180704_9606_rev_uniprot_isoforms
P28827.2	PTPRM	P28827	2	PTPRM	PTPRM i.2	Isoform 2 of Receptor-type tyrosine-protein phosphatase mu	Receptor-type tyrosine-protein phosphatase mu	Homo sapiens	9606	20180704_9606_rev_uniprot_isoforms
Q16849	PTPRN	Q16849	NA	PTPRN	PTPRN	Receptor-type tyrosine-protein phosphatase-like N	Receptor-type tyrosine-protein phosphatase-like N	Homo sapiens	9606	20180704_9606_rev_uniprot_isoforms
Q16849.2	PTPRN	Q16849	2	PTPRN	PTPRN i.2	Isoform 2 of Receptor-type tyrosine-protein phosphatase-like N	Receptor-type tyrosine-protein phosphatase-like N	Homo sapiens	9606	20180704_9606_rev_uniprot_isoforms
Q16849.3	PTPRN	Q16849	3	PTPRN	PTPRN i.3	Isoform 3 of Receptor-type tyrosine-protein phosphatase-like N	Receptor-type tyrosine-protein phosphatase-like N	Homo sapiens	9606	20180704_9606_rev_uniprot_isoforms
Q9UMZ3	PTPRQ	Q9UMZ3	NA	PTPRQ	PTPRQ	Phosphatidylinositol phosphatase PTPRQ	Phosphatidylinositol phosphatase PTPRQ	Homo sapiens	9606	20180704_9606_rev_uniprot_isoforms
Q13332	PTPRS	Q13332	NA	PTPRS	PTPRS	Receptor-type tyrosine-protein phosphatase S	Receptor-type tyrosine-protein phosphatase S	Homo sapiens	9606	20180704_9606_rev_uniprot_isoforms
Q13332.2	PTPRS	Q13332	2	PTPRS	PTPRS i.2	Isoform PTPS-MEA of Receptor-type tyrosine-protein phosphatase S	Receptor-type tyrosine-protein phosphatase S	Homo sapiens	9606	20180704_9606_rev_uniprot_isoforms
Q13332.3	PTPRS	Q13332	3	PTPRS	PTPRS i.3	Isoform PTPS-MEB of Receptor-type tyrosine-protein phosphatase S	Receptor-type tyrosine-protein phosphatase S	Homo sapiens	9606	20180704_9606_rev_uniprot_isoforms
Q13332.4	PTPRS	Q13332	4	PTPRS	PTPRS i.4	Isoform PTPS-MEC of Receptor-type tyrosine-protein phosphatase S	Receptor-type tyrosine-protein phosphatase S	Homo sapiens	9606	20180704_9606_rev_uniprot_isoforms
Q13332.5	PTPRS	Q13332	5	PTPRS	PTPRS i.5	Isoform PTPS-F4-7 of Receptor-type tyrosine-protein phosphatase S	Receptor-type tyrosine-protein phosphatase S	Homo sapiens	9606	20180704_9606_rev_uniprot_isoforms
Q13332.6	PTPRS	Q13332	6	PTPRS	PTPRS i.6	Isoform 2 of Receptor-type tyrosine-protein phosphatase S	Receptor-type tyrosine-protein phosphatase S	Homo sapiens	9606	20180704_9606_rev_uniprot_isoforms
Q13332.7	PTPRS	Q13332	7	PTPRS	PTPRS i.7	Isoform 3 of Receptor-type tyrosine-protein phosphatase S	Receptor-type tyrosine-protein phosphatase S	Homo sapiens	9606	20180704_9606_rev_uniprot_isoforms
Q15397	PUM3	Q15397	NA	PUM3	PUM3	Pumilio homolog 3	Pumilio homolog 3	Homo sapiens	9606	20180704_9606_rev_uniprot_isoforms
Q3MIT2	PUS10	Q3MIT2	NA	PUS10	PUS10	Putative tRNA pseudouridine synthase Pus10	Putative tRNA pseudouridine synthase Pus10	Homo sapiens	9606	20180704_9606_rev_uniprot_isoforms
Q9BZE2	PUS3	Q9BZE2	NA	PUS3	PUS3	tRNA pseudouridine(38/39) synthase	tRNA pseudouridine(38/39) synthase	Homo sapiens	9606	20180704_9606_rev_uniprot_isoforms
Q96PZ0	PUS7	Q96PZ0	NA	PUS7	PUS7	Pseudouridylate synthase 7 homolog	Pseudouridylate synthase 7 homolog	Homo sapiens	9606	20180704_9606_rev_uniprot_isoforms
Q96PZ0.2	PUS7	Q96PZ0	2	PUS7	PUS7 i.2	Isoform 2 of Pseudouridylate synthase 7 homolog	Pseudouridylate synthase 7 homolog	Homo sapiens	9606	20180704_9606_rev_uniprot_isoforms
Q02127	DHODH	Q02127	NA	PYRD	PYRD	Dihydroorotate dehydrogenase (quinone), mitochondrial	Dihydroorotate dehydrogenase (quinone), mitochondrial	Homo sapiens	9606	20180704_9606_rev_uniprot_isoforms
Q9H0J4	QRICH2	Q9H0J4	NA	QRIC2	QRIC2	Glutamine-rich protein 2	Glutamine-rich protein 2	Homo sapiens	9606	20180704_9606_rev_uniprot_isoforms
Q9H0J4.2	QRICH2	Q9H0J4	2	QRIC2	QRIC2 i.2	Isoform 2 of Glutamine-rich protein 2	Glutamine-rich protein 2	Homo sapiens	9606	20180704_9606_rev_uniprot_isoforms
Q9H0J4.3	QRICH2	Q9H0J4	3	QRIC2	QRIC2 i.3	Isoform 3 of Glutamine-rich protein 2	Glutamine-rich protein 2	Homo sapiens	9606	20180704_9606_rev_uniprot_isoforms
Q13882	PTK6	Q13882	NA	PTK6	PTK6	Protein-tyrosine kinase 6	Protein-tyrosine kinase 6	Homo sapiens	9606	20180704_9606_rev_uniprot_isoforms
Q13882.2	PTK6	Q13882	2	PTK6	PTK6 i.2	Isoform 2 of Protein-tyrosine kinase 6	Protein-tyrosine kinase 6	Homo sapiens	9606	20180704_9606_rev_uniprot_isoforms
Q06124	PTPN11	Q06124	NA	PTN11	PTN11	Tyrosine-protein phosphatase non-receptor type 11	Tyrosine-protein phosphatase non-receptor type 11	Homo sapiens	9606	20180704_9606_rev_uniprot_isoforms
Q06124.2	PTPN11	Q06124	2	PTN11	PTN11 i.2	Isoform 2 of Tyrosine-protein phosphatase non-receptor type 11	Tyrosine-protein phosphatase non-receptor type 11	Homo sapiens	9606	20180704_9606_rev_uniprot_isoforms
Q06124.3	PTPN11	Q06124	3	PTN11	PTN11 i.3	Isoform 3 of Tyrosine-protein phosphatase non-receptor type 11	Tyrosine-protein phosphatase non-receptor type 11	Homo sapiens	9606	20180704_9606_rev_uniprot_isoforms
P17706	PTPN2	P17706	NA	PTN2	PTN2	Tyrosine-protein phosphatase non-receptor type 2	Tyrosine-protein phosphatase non-receptor type 2	Homo sapiens	9606	20180704_9606_rev_uniprot_isoforms
P17706.2	PTPN2	P17706	2	PTN2	PTN2 i.2	Isoform 2 of Tyrosine-protein phosphatase non-receptor type 2	Tyrosine-protein phosphatase non-receptor type 2	Homo sapiens	9606	20180704_9606_rev_uniprot_isoforms
P17706.3	PTPN2	P17706	3	PTN2	PTN2 i.3	Isoform 3 of Tyrosine-protein phosphatase non-receptor type 2	Tyrosine-protein phosphatase non-receptor type 2	Homo sapiens	9606	20180704_9606_rev_uniprot_isoforms
P17706.4	PTPN2	P17706	4	PTN2	PTN2 i.4	Isoform 4 of Tyrosine-protein phosphatase non-receptor type 2	Tyrosine-protein phosphatase non-receptor type 2	Homo sapiens	9606	20180704_9606_rev_uniprot_isoforms
P29074	PTPN4	P29074	NA	PTN4	PTN4	Tyrosine-protein phosphatase non-receptor type 4	Tyrosine-protein phosphatase non-receptor type 4	Homo sapiens	9606	20180704_9606_rev_uniprot_isoforms
P29350	PTPN6	P29350	NA	PTN6	PTN6	Tyrosine-protein phosphatase non-receptor type 6	Tyrosine-protein phosphatase non-receptor type 6	Homo sapiens	9606	20180704_9606_rev_uniprot_isoforms
P29350.3	PTPN6	P29350	3	PTN6	PTN6 i.3	Isoform 2 of Tyrosine-protein phosphatase non-receptor type 6	Tyrosine-protein phosphatase non-receptor type 6	Homo sapiens	9606	20180704_9606_rev_uniprot_isoforms
P29350.2	PTPN6	P29350	2	PTN6	PTN6 i.2	Isoform 3 of Tyrosine-protein phosphatase non-receptor type 6	Tyrosine-protein phosphatase non-receptor type 6	Homo sapiens	9606	20180704_9606_rev_uniprot_isoforms
P29350.4	PTPN6	P29350	4	PTN6	PTN6 i.4	Isoform 4 of Tyrosine-protein phosphatase non-receptor type 6	Tyrosine-protein phosphatase non-receptor type 6	Homo sapiens	9606	20180704_9606_rev_uniprot_isoforms
Q96A99	PTX4	Q96A99	NA	PTX4	PTX4	Pentraxin-4	Pentraxin-4	Homo sapiens	9606	20180704_9606_rev_uniprot_isoforms
Q96A99.2	PTX4	Q96A99	2	PTX4	PTX4 i.2	Isoform 1 of Pentraxin-4	Pentraxin-4	Homo sapiens	9606	20180704_9606_rev_uniprot_isoforms
O15067	PFAS	O15067	NA	PUR4	PUR4	Phosphoribosylformylglycinamidine synthase	Phosphoribosylformylglycinamidine synthase	Homo sapiens	9606	20180704_9606_rev_uniprot_isoforms
P30566	ADSL	P30566	NA	PUR8	PUR8	Adenylosuccinate lyase	Adenylosuccinate lyase	Homo sapiens	9606	20180704_9606_rev_uniprot_isoforms
P30566.2	ADSL	P30566	2	PUR8	PUR8 i.2	Isoform 2 of Adenylosuccinate lyase	Adenylosuccinate lyase	Homo sapiens	9606	20180704_9606_rev_uniprot_isoforms
Q96N64	PWWP2A	Q96N64	NA	PWP2A	PWP2A	PWWP domain-containing protein 2A	PWWP domain-containing protein 2A	Homo sapiens	9606	20180704_9606_rev_uniprot_isoforms
Q96N64.2	PWWP2A	Q96N64	2	PWP2A	PWP2A i.2	Isoform 2 of PWWP domain-containing protein 2A	PWWP domain-containing protein 2A	Homo sapiens	9606	20180704_9606_rev_uniprot_isoforms
Q96N64.3	PWWP2A	Q96N64	3	PWP2A	PWP2A i.3	Isoform 3 of PWWP domain-containing protein 2A	PWWP domain-containing protein 2A	Homo sapiens	9606	20180704_9606_rev_uniprot_isoforms
O96011	PEX11B	O96011	NA	PX11B	PX11B	Peroxisomal membrane protein 11B	Peroxisomal membrane protein 11B	Homo sapiens	9606	20180704_9606_rev_uniprot_isoforms
O96011.2	PEX11B	O96011	2	PX11B	PX11B i.2	Isoform 2 of Peroxisomal membrane protein 11B	Peroxisomal membrane protein 11B	Homo sapiens	9606	20180704_9606_rev_uniprot_isoforms
P11216	PYGB	P11216	NA	PYGB	PYGB	Glycogen phosphorylase, brain form	Glycogen phosphorylase, brain form	Homo sapiens	9606	20180704_9606_rev_uniprot_isoforms
P06737	PYGL	P06737	NA	PYGL	PYGL	Glycogen phosphorylase, liver form	Glycogen phosphorylase, liver form	Homo sapiens	9606	20180704_9606_rev_uniprot_isoforms
P06737.2	PYGL	P06737	2	PYGL	PYGL i.2	Isoform 2 of Glycogen phosphorylase, liver form	Glycogen phosphorylase, liver form	Homo sapiens	9606	20180704_9606_rev_uniprot_isoforms
Q9BRP8	PYM1	Q9BRP8	NA	PYM1	PYM1	Partner of Y14 and mago	Partner of Y14 and mago	Homo sapiens	9606	20180704_9606_rev_uniprot_isoforms
Q9BRP8.2	PYM1	Q9BRP8	2	PYM1	PYM1 i.2	Isoform 2 of Partner of Y14 and mago	Partner of Y14 and mago	Homo sapiens	9606	20180704_9606_rev_uniprot_isoforms
Q9H606	PRORY	Q9H606	NA	PRORY	PRORY	Proline-rich protein, Y-linked	Proline-rich protein, Y-linked	Homo sapiens	9606	20180704_9606_rev_uniprot_isoforms
O94906	PRPF6	O94906	NA	PRP6	PRP6	Pre-mRNA-processing factor 6	Pre-mRNA-processing factor 6	Homo sapiens	9606	20180704_9606_rev_uniprot_isoforms
O94906.2	PRPF6	O94906	2	PRP6	PRP6 i.2	Isoform 2 of Pre-mRNA-processing factor 6	Pre-mRNA-processing factor 6	Homo sapiens	9606	20180704_9606_rev_uniprot_isoforms
Q6P2Q9	PRPF8	Q6P2Q9	NA	PRP8	PRP8	Pre-mRNA-processing-splicing factor 8	Pre-mRNA-processing-splicing factor 8	Homo sapiens	9606	20180704_9606_rev_uniprot_isoforms
P23942	PRPH2	P23942	NA	PRPH2	PRPH2	Peripherin-2	Peripherin-2	Homo sapiens	9606	20180704_9606_rev_uniprot_isoforms
P21108	PRPS1L1	P21108	NA	PRPS3	PRPS3	Ribose-phosphate pyrophosphokinase 3	Ribose-phosphate pyrophosphokinase 3	Homo sapiens	9606	20180704_9606_rev_uniprot_isoforms
Q96HE9	PRR11	Q96HE9	NA	PRR11	PRR11	Proline-rich protein 11	Proline-rich protein 11	Homo sapiens	9606	20180704_9606_rev_uniprot_isoforms
Q9BWN1	PRR14	Q9BWN1	NA	PRR14	PRR14	Proline-rich protein 14	Proline-rich protein 14	Homo sapiens	9606	20180704_9606_rev_uniprot_isoforms
Q8N8Z3	PRR26	Q8N8Z3	NA	PRR26	PRR26	Proline-rich protein 26	Proline-rich protein 26	Homo sapiens	9606	20180704_9606_rev_uniprot_isoforms
A8MZF0	PRR33	A8MZF0	NA	PRR33	PRR33	Proline-rich protein 33	Proline-rich protein 33	Homo sapiens	9606	20180704_9606_rev_uniprot_isoforms
P85299	PRR5	P85299	NA	PRR5	PRR5	Proline-rich protein 5	Proline-rich protein 5	Homo sapiens	9606	20180704_9606_rev_uniprot_isoforms
P85299.2	PRR5	P85299	2	PRR5	PRR5 i.2	Isoform 2 of Proline-rich protein 5	Proline-rich protein 5	Homo sapiens	9606	20180704_9606_rev_uniprot_isoforms
P85299.3	PRR5	P85299	3	PRR5	PRR5 i.3	Isoform 3 of Proline-rich protein 5	Proline-rich protein 5	Homo sapiens	9606	20180704_9606_rev_uniprot_isoforms
P85299.4	PRR5	P85299	4	PRR5	PRR5 i.4	Isoform 4 of Proline-rich protein 5	Proline-rich protein 5	Homo sapiens	9606	20180704_9606_rev_uniprot_isoforms
P85299.5	PRR5	P85299	5	PRR5	PRR5 i.5	Isoform 5 of Proline-rich protein 5	Proline-rich protein 5	Homo sapiens	9606	20180704_9606_rev_uniprot_isoforms
P81277	PRLH	P81277	NA	PRRP	PRRP	Prolactin-releasing peptide	Prolactin-releasing peptide	Homo sapiens	9606	20180704_9606_rev_uniprot_isoforms
Q99811	PRRX2	Q99811	NA	PRRX2	PRRX2	Paired mesoderm homeobox protein 2	Paired mesoderm homeobox protein 2	Homo sapiens	9606	20180704_9606_rev_uniprot_isoforms
P62333	PSMC6	P62333	NA	PRS10	PRS10	26S proteasome regulatory subunit 10B	26S proteasome regulatory subunit 10B	Homo sapiens	9606	20180704_9606_rev_uniprot_isoforms
P25789	PSMA4	P25789	NA	PSA4	PSA4	Proteasome subunit alpha type-4	Proteasome subunit alpha type-4	Homo sapiens	9606	20180704_9606_rev_uniprot_isoforms
P25789.2	PSMA4	P25789	2	PSA4	PSA4 i.2	Isoform 2 of Proteasome subunit alpha type-4	Proteasome subunit alpha type-4	Homo sapiens	9606	20180704_9606_rev_uniprot_isoforms
P28066	PSMA5	P28066	NA	PSA5	PSA5	Proteasome subunit alpha type-5	Proteasome subunit alpha type-5	Homo sapiens	9606	20180704_9606_rev_uniprot_isoforms
P28066.2	PSMA5	P28066	2	PSA5	PSA5 i.2	Isoform 2 of Proteasome subunit alpha type-5	Proteasome subunit alpha type-5	Homo sapiens	9606	20180704_9606_rev_uniprot_isoforms
Q06323	PSME1	Q06323	NA	PSME1	PSME1	Proteasome activator complex subunit 1	Proteasome activator complex subunit 1	Homo sapiens	9606	20180704_9606_rev_uniprot_isoforms
Q06323.2	PSME1	Q06323	2	PSME1	PSME1 i.2	Isoform 2 of Proteasome activator complex subunit 1	Proteasome activator complex subunit 1	Homo sapiens	9606	20180704_9606_rev_uniprot_isoforms
Q06323.3	PSME1	Q06323	3	PSME1	PSME1 i.3	Isoform 3 of Proteasome activator complex subunit 1	Proteasome activator complex subunit 1	Homo sapiens	9606	20180704_9606_rev_uniprot_isoforms
P60484	PTEN	P60484	NA	PTEN	PTEN	Phosphatidylinositol 3,4,5-trisphosphate 3-phosphatase and dual-specificity protein phosphatase PTEN	Phosphatidylinositol 3,4,5-trisphosphate 3-phosphatase and dual-specificity protein phosphatase PTEN	Homo sapiens	9606	20180704_9606_rev_uniprot_isoforms
P60484.2	PTEN	P60484	2	PTEN	PTEN i.2	Isoform alpha of Phosphatidylinositol 3,4,5-trisphosphate 3-phosphatase and dual-specificity protein phosphatase PTEN	Phosphatidylinositol 3,4,5-trisphosphate 3-phosphatase and dual-specificity protein phosphatase PTEN	Homo sapiens	9606	20180704_9606_rev_uniprot_isoforms
P60484.3	PTEN	P60484	3	PTEN	PTEN i.3	Isoform 3 of Phosphatidylinositol 3,4,5-trisphosphate 3-phosphatase and dual-specificity protein phosphatase PTEN	Phosphatidylinositol 3,4,5-trisphosphate 3-phosphatase and dual-specificity protein phosphatase PTEN	Homo sapiens	9606	20180704_9606_rev_uniprot_isoforms
O14684	PTGES	O14684	NA	PTGES	PTGES	Prostaglandin E synthase	Prostaglandin E synthase	Homo sapiens	9606	20180704_9606_rev_uniprot_isoforms
Q03431	PTH1R	Q03431	NA	PTH1R	PTH1R	Parathyroid hormone/parathyroid hormone-related peptide receptor	Parathyroid hormone/parathyroid hormone-related peptide receptor	Homo sapiens	9606	20180704_9606_rev_uniprot_isoforms
Q06203	PPAT	Q06203	NA	PUR1	PUR1	Amidophosphoribosyltransferase	Amidophosphoribosyltransferase	Homo sapiens	9606	20180704_9606_rev_uniprot_isoforms
P22102	GART	P22102	NA	PUR2	PUR2	Trifunctional purine biosynthetic protein adenosine-3	Trifunctional purine biosynthetic protein adenosine-3	Homo sapiens	9606	20180704_9606_rev_uniprot_isoforms
P22102.2	GART	P22102	2	PUR2	PUR2 i.2	Isoform Short of Trifunctional purine biosynthetic protein adenosine-3	Trifunctional purine biosynthetic protein adenosine-3	Homo sapiens	9606	20180704_9606_rev_uniprot_isoforms
P31939	ATIC	P31939	NA	PUR9	PUR9	Bifunctional purine biosynthesis protein PURH	Bifunctional purine biosynthesis protein PURH	Homo sapiens	9606	20180704_9606_rev_uniprot_isoforms
P31939.2	ATIC	P31939	2	PUR9	PUR9 i.2	Isoform 2 of Bifunctional purine biosynthesis protein PURH	Bifunctional purine biosynthesis protein PURH	Homo sapiens	9606	20180704_9606_rev_uniprot_isoforms
Q9H0K6	PUS7L	Q9H0K6	NA	PUS7L	PUS7L	Pseudouridylate synthase 7 homolog-like protein	Pseudouridylate synthase 7 homolog-like protein	Homo sapiens	9606	20180704_9606_rev_uniprot_isoforms
Q9H0K6.2	PUS7L	Q9H0K6	2	PUS7L	PUS7L i.2	Isoform 2 of Pseudouridylate synthase 7 homolog-like protein	Pseudouridylate synthase 7 homolog-like protein	Homo sapiens	9606	20180704_9606_rev_uniprot_isoforms
Q8N0Z8	PUSL1	Q8N0Z8	NA	PUSL1	PUSL1	tRNA pseudouridine synthase-like 1	tRNA pseudouridine synthase-like 1	Homo sapiens	9606	20180704_9606_rev_uniprot_isoforms
Q8N0Z8.2	PUSL1	Q8N0Z8	2	PUSL1	PUSL1 i.2	Isoform 2 of tRNA pseudouridine synthase-like 1	tRNA pseudouridine synthase-like 1	Homo sapiens	9606	20180704_9606_rev_uniprot_isoforms
O75192	PEX11A	O75192	NA	PX11A	PX11A	Peroxisomal membrane protein 11A	Peroxisomal membrane protein 11A	Homo sapiens	9606	20180704_9606_rev_uniprot_isoforms
O75192.2	PEX11A	O75192	2	PX11A	PX11A i.2	Isoform 2 of Peroxisomal membrane protein 11A	Peroxisomal membrane protein 11A	Homo sapiens	9606	20180704_9606_rev_uniprot_isoforms
Q5TGL8	PXDC1	Q5TGL8	NA	PXDC1	PXDC1	PX domain-containing protein 1	PX domain-containing protein 1	Homo sapiens	9606	20180704_9606_rev_uniprot_isoforms
Q7Z7A4	PXK	Q7Z7A4	NA	PXK	PXK	PX domain-containing protein kinase-like protein	PX domain-containing protein kinase-like protein	Homo sapiens	9606	20180704_9606_rev_uniprot_isoforms
Q7Z7A4.2	PXK	Q7Z7A4	2	PXK	PXK i.2	Isoform 2 of PX domain-containing protein kinase-like protein	PX domain-containing protein kinase-like protein	Homo sapiens	9606	20180704_9606_rev_uniprot_isoforms
Q7Z7A4.3	PXK	Q7Z7A4	3	PXK	PXK i.3	Isoform 3 of PX domain-containing protein kinase-like protein	PX domain-containing protein kinase-like protein	Homo sapiens	9606	20180704_9606_rev_uniprot_isoforms
Q7Z7A4.4	PXK	Q7Z7A4	4	PXK	PXK i.4	Isoform 4 of PX domain-containing protein kinase-like protein	PX domain-containing protein kinase-like protein	Homo sapiens	9606	20180704_9606_rev_uniprot_isoforms
Q7Z7A4.5	PXK	Q7Z7A4	5	PXK	PXK i.5	Isoform 5 of PX domain-containing protein kinase-like protein	PX domain-containing protein kinase-like protein	Homo sapiens	9606	20180704_9606_rev_uniprot_isoforms
Q7Z7A4.6	PXK	Q7Z7A4	6	PXK	PXK i.6	Isoform 6 of PX domain-containing protein kinase-like protein	PX domain-containing protein kinase-like protein	Homo sapiens	9606	20180704_9606_rev_uniprot_isoforms
Q7Z7A4.7	PXK	Q7Z7A4	7	PXK	PXK i.7	Isoform 7 of PX domain-containing protein kinase-like protein	PX domain-containing protein kinase-like protein	Homo sapiens	9606	20180704_9606_rev_uniprot_isoforms
Q9Y3Y4	PYGO1	Q9Y3Y4	NA	PYGO1	PYGO1	Pygopus homolog 1	Pygopus homolog 1	Homo sapiens	9606	20180704_9606_rev_uniprot_isoforms
Q9Y3Y4.2	PYGO1	Q9Y3Y4	2	PYGO1	PYGO1 i.2	Isoform 2 of Pygopus homolog 1	Pygopus homolog 1	Homo sapiens	9606	20180704_9606_rev_uniprot_isoforms
P11464	PSG1	P11464	NA	PSG1	PSG1	Pregnancy-specific beta-1-glycoprotein 1	Pregnancy-specific beta-1-glycoprotein 1	Homo sapiens	9606	20180704_9606_rev_uniprot_isoforms
P11464.2	PSG1	P11464	2	PSG1	PSG1 i.2	Isoform 2 of Pregnancy-specific beta-1-glycoprotein 1	Pregnancy-specific beta-1-glycoprotein 1	Homo sapiens	9606	20180704_9606_rev_uniprot_isoforms
P11464.3	PSG1	P11464	3	PSG1	PSG1 i.3	Isoform 3 of Pregnancy-specific beta-1-glycoprotein 1	Pregnancy-specific beta-1-glycoprotein 1	Homo sapiens	9606	20180704_9606_rev_uniprot_isoforms
P11464.4	PSG1	P11464	4	PSG1	PSG1 i.4	Isoform 4 of Pregnancy-specific beta-1-glycoprotein 1	Pregnancy-specific beta-1-glycoprotein 1	Homo sapiens	9606	20180704_9606_rev_uniprot_isoforms
Q00889	PSG6	Q00889	NA	PSG6	PSG6	Pregnancy-specific beta-1-glycoprotein 6	Pregnancy-specific beta-1-glycoprotein 6	Homo sapiens	9606	20180704_9606_rev_uniprot_isoforms
Q00889.2	PSG6	Q00889	2	PSG6	PSG6 i.2	Isoform 2 of Pregnancy-specific beta-1-glycoprotein 6	Pregnancy-specific beta-1-glycoprotein 6	Homo sapiens	9606	20180704_9606_rev_uniprot_isoforms
Q00887	PSG9	Q00887	NA	PSG9	PSG9	Pregnancy-specific beta-1-glycoprotein 9	Pregnancy-specific beta-1-glycoprotein 9	Homo sapiens	9606	20180704_9606_rev_uniprot_isoforms
Q00887.2	PSG9	Q00887	2	PSG9	PSG9 i.2	Isoform 2 of Pregnancy-specific beta-1-glycoprotein 9	Pregnancy-specific beta-1-glycoprotein 9	Homo sapiens	9606	20180704_9606_rev_uniprot_isoforms
O75475	PSIP1	O75475	NA	PSIP1	PSIP1	PC4 and SFRS1-interacting protein	PC4 and SFRS1-interacting protein	Homo sapiens	9606	20180704_9606_rev_uniprot_isoforms
O75475.2	PSIP1	O75475	2	PSIP1	PSIP1 i.2	Isoform 2 of PC4 and SFRS1-interacting protein	PC4 and SFRS1-interacting protein	Homo sapiens	9606	20180704_9606_rev_uniprot_isoforms
O75475.3	PSIP1	O75475	3	PSIP1	PSIP1 i.3	Isoform 3 of PC4 and SFRS1-interacting protein	PC4 and SFRS1-interacting protein	Homo sapiens	9606	20180704_9606_rev_uniprot_isoforms
Q99460	PSMD1	Q99460	NA	PSMD1	PSMD1	26S proteasome non-ATPase regulatory subunit 1	26S proteasome non-ATPase regulatory subunit 1	Homo sapiens	9606	20180704_9606_rev_uniprot_isoforms
Q99460.2	PSMD1	Q99460	2	PSMD1	PSMD1 i.2	Isoform 2 of 26S proteasome non-ATPase regulatory subunit 1	26S proteasome non-ATPase regulatory subunit 1	Homo sapiens	9606	20180704_9606_rev_uniprot_isoforms
Q969U7	PSMG2	Q969U7	NA	PSMG2	PSMG2	Proteasome assembly chaperone 2	Proteasome assembly chaperone 2	Homo sapiens	9606	20180704_9606_rev_uniprot_isoforms
Q969U7.2	PSMG2	Q969U7	2	PSMG2	PSMG2 i.2	Isoform 2 of Proteasome assembly chaperone 2	Proteasome assembly chaperone 2	Homo sapiens	9606	20180704_9606_rev_uniprot_isoforms
P49810	PSEN2	P49810	NA	PSN2	PSN2	Presenilin-2	Presenilin-2	Homo sapiens	9606	20180704_9606_rev_uniprot_isoforms
P49810.2	PSEN2	P49810	2	PSN2	PSN2 i.2	Isoform 2 of Presenilin-2	Presenilin-2	Homo sapiens	9606	20180704_9606_rev_uniprot_isoforms
P49810.3	PSEN2	P49810	3	PSN2	PSN2 i.3	Isoform 3 of Presenilin-2	Presenilin-2	Homo sapiens	9606	20180704_9606_rev_uniprot_isoforms
Q9UKA9	PTBP2	Q9UKA9	NA	PTBP2	PTBP2	Polypyrimidine tract-binding protein 2	Polypyrimidine tract-binding protein 2	Homo sapiens	9606	20180704_9606_rev_uniprot_isoforms
Q9UKA9.2	PTBP2	Q9UKA9	2	PTBP2	PTBP2 i.2	Isoform 2 of Polypyrimidine tract-binding protein 2	Polypyrimidine tract-binding protein 2	Homo sapiens	9606	20180704_9606_rev_uniprot_isoforms
Q9UKA9.3	PTBP2	Q9UKA9	3	PTBP2	PTBP2 i.3	Isoform 3 of Polypyrimidine tract-binding protein 2	Polypyrimidine tract-binding protein 2	Homo sapiens	9606	20180704_9606_rev_uniprot_isoforms
Q9UKA9.4	PTBP2	Q9UKA9	4	PTBP2	PTBP2 i.4	Isoform 4 of Polypyrimidine tract-binding protein 2	Polypyrimidine tract-binding protein 2	Homo sapiens	9606	20180704_9606_rev_uniprot_isoforms
Q9UKA9.5	PTBP2	Q9UKA9	5	PTBP2	PTBP2 i.5	Isoform 5 of Polypyrimidine tract-binding protein 2	Polypyrimidine tract-binding protein 2	Homo sapiens	9606	20180704_9606_rev_uniprot_isoforms
Q9UKA9.6	PTBP2	Q9UKA9	6	PTBP2	PTBP2 i.6	Isoform 6 of Polypyrimidine tract-binding protein 2	Polypyrimidine tract-binding protein 2	Homo sapiens	9606	20180704_9606_rev_uniprot_isoforms
Q9Y6C5	PTCH2	Q9Y6C5	NA	PTC2	PTC2	Protein patched homolog 2	Protein patched homolog 2	Homo sapiens	9606	20180704_9606_rev_uniprot_isoforms
Q9Y6C5.2	PTCH2	Q9Y6C5	2	PTC2	PTC2 i.2	Isoform 2 of Protein patched homolog 2	Protein patched homolog 2	Homo sapiens	9606	20180704_9606_rev_uniprot_isoforms
O75127	PTCD1	O75127	NA	PTCD1	PTCD1	Pentatricopeptide repeat-containing protein 1, mitochondrial	Pentatricopeptide repeat-containing protein 1, mitochondrial	Homo sapiens	9606	20180704_9606_rev_uniprot_isoforms
Q6ISU1	PTCRA	Q6ISU1	NA	PTCRA	PTCRA	Pre T-cell antigen receptor alpha	Pre T-cell antigen receptor alpha	Homo sapiens	9606	20180704_9606_rev_uniprot_isoforms
Q6ISU1.2	PTCRA	Q6ISU1	2	PTCRA	PTCRA i.2	Isoform 2 of Pre T-cell antigen receptor alpha	Pre T-cell antigen receptor alpha	Homo sapiens	9606	20180704_9606_rev_uniprot_isoforms
Q6ISU1.3	PTCRA	Q6ISU1	3	PTCRA	PTCRA i.3	Isoform 3 of Pre T-cell antigen receptor alpha	Pre T-cell antigen receptor alpha	Homo sapiens	9606	20180704_9606_rev_uniprot_isoforms
Q96BW5	PTER	Q96BW5	NA	PTER	PTER	Phosphotriesterase-related protein	Phosphotriesterase-related protein	Homo sapiens	9606	20180704_9606_rev_uniprot_isoforms
Q96BW5.2	PTER	Q96BW5	2	PTER	PTER i.2	Isoform 2 of Phosphotriesterase-related protein	Phosphotriesterase-related protein	Homo sapiens	9606	20180704_9606_rev_uniprot_isoforms
P41222	PTGDS	P41222	NA	PTGDS	PTGDS	Prostaglandin-H2 D-isomerase	Prostaglandin-H2 D-isomerase	Homo sapiens	9606	20180704_9606_rev_uniprot_isoforms
Q3SYG4	BBS9	Q3SYG4	NA	PTHB1	PTHB1	Protein PTHB1	Protein PTHB1	Homo sapiens	9606	20180704_9606_rev_uniprot_isoforms
Q3SYG4.2	BBS9	Q3SYG4	2	PTHB1	PTHB1 i.2	Isoform 2 of Protein PTHB1	Protein PTHB1	Homo sapiens	9606	20180704_9606_rev_uniprot_isoforms
Q3SYG4.3	BBS9	Q3SYG4	3	PTHB1	PTHB1 i.3	Isoform 3 of Protein PTHB1	Protein PTHB1	Homo sapiens	9606	20180704_9606_rev_uniprot_isoforms
Q3SYG4.4	BBS9	Q3SYG4	4	PTHB1	PTHB1 i.4	Isoform 4 of Protein PTHB1	Protein PTHB1	Homo sapiens	9606	20180704_9606_rev_uniprot_isoforms
Q3SYG4.5	BBS9	Q3SYG4	5	PTHB1	PTHB1 i.5	Isoform 5 of Protein PTHB1	Protein PTHB1	Homo sapiens	9606	20180704_9606_rev_uniprot_isoforms
Q3SYG4.6	BBS9	Q3SYG4	6	PTHB1	PTHB1 i.6	Isoform 6 of Protein PTHB1	Protein PTHB1	Homo sapiens	9606	20180704_9606_rev_uniprot_isoforms
Q3SYG4.7	BBS9	Q3SYG4	7	PTHB1	PTHB1 i.7	Isoform 7 of Protein PTHB1	Protein PTHB1	Homo sapiens	9606	20180704_9606_rev_uniprot_isoforms
Q3KNS1	PTCHD3	Q3KNS1	NA	PTHD3	PTHD3	Patched domain-containing protein 3	Patched domain-containing protein 3	Homo sapiens	9606	20180704_9606_rev_uniprot_isoforms
P06454	PTMA	P06454	NA	PTMA	PTMA	Prothymosin alpha	Prothymosin alpha	Homo sapiens	9606	20180704_9606_rev_uniprot_isoforms
P06454.2	PTMA	P06454	2	PTMA	PTMA i.2	Isoform 2 of Prothymosin alpha	Prothymosin alpha	Homo sapiens	9606	20180704_9606_rev_uniprot_isoforms
Q05209	PTPN12	Q05209	NA	PTN12	PTN12	Tyrosine-protein phosphatase non-receptor type 12	Tyrosine-protein phosphatase non-receptor type 12	Homo sapiens	9606	20180704_9606_rev_uniprot_isoforms
Q05209.2	PTPN12	Q05209	2	PTN12	PTN12 i.2	Isoform 2 of Tyrosine-protein phosphatase non-receptor type 12	Tyrosine-protein phosphatase non-receptor type 12	Homo sapiens	9606	20180704_9606_rev_uniprot_isoforms
Q05209.3	PTPN12	Q05209	3	PTN12	PTN12 i.3	Isoform 3 of Tyrosine-protein phosphatase non-receptor type 12	Tyrosine-protein phosphatase non-receptor type 12	Homo sapiens	9606	20180704_9606_rev_uniprot_isoforms
Q4JDL3	PTPN20	Q4JDL3	NA	PTN20	PTN20	Tyrosine-protein phosphatase non-receptor type 20	Tyrosine-protein phosphatase non-receptor type 20	Homo sapiens	9606	20180704_9606_rev_uniprot_isoforms
Q4JDL3.2	PTPN20	Q4JDL3	2	PTN20	PTN20 i.2	Isoform 2 of Tyrosine-protein phosphatase non-receptor type 20	Tyrosine-protein phosphatase non-receptor type 20	Homo sapiens	9606	20180704_9606_rev_uniprot_isoforms
Q4JDL3.3	PTPN20	Q4JDL3	3	PTN20	PTN20 i.3	Isoform 3 of Tyrosine-protein phosphatase non-receptor type 20	Tyrosine-protein phosphatase non-receptor type 20	Homo sapiens	9606	20180704_9606_rev_uniprot_isoforms
Q4JDL3.4	PTPN20	Q4JDL3	4	PTN20	PTN20 i.4	Isoform 4 of Tyrosine-protein phosphatase non-receptor type 20	Tyrosine-protein phosphatase non-receptor type 20	Homo sapiens	9606	20180704_9606_rev_uniprot_isoforms
Q4JDL3.5	PTPN20	Q4JDL3	5	PTN20	PTN20 i.5	Isoform 5 of Tyrosine-protein phosphatase non-receptor type 20	Tyrosine-protein phosphatase non-receptor type 20	Homo sapiens	9606	20180704_9606_rev_uniprot_isoforms
Q4JDL3.6	PTPN20	Q4JDL3	6	PTN20	PTN20 i.6	Isoform 6 of Tyrosine-protein phosphatase non-receptor type 20	Tyrosine-protein phosphatase non-receptor type 20	Homo sapiens	9606	20180704_9606_rev_uniprot_isoforms
Q4JDL3.7	PTPN20	Q4JDL3	7	PTN20	PTN20 i.7	Isoform 7 of Tyrosine-protein phosphatase non-receptor type 20	Tyrosine-protein phosphatase non-receptor type 20	Homo sapiens	9606	20180704_9606_rev_uniprot_isoforms
Q4JDL3.8	PTPN20	Q4JDL3	8	PTN20	PTN20 i.8	Isoform 8 of Tyrosine-protein phosphatase non-receptor type 20	Tyrosine-protein phosphatase non-receptor type 20	Homo sapiens	9606	20180704_9606_rev_uniprot_isoforms
Q4JDL3.9	PTPN20	Q4JDL3	9	PTN20	PTN20 i.9	Isoform 9 of Tyrosine-protein phosphatase non-receptor type 20	Tyrosine-protein phosphatase non-receptor type 20	Homo sapiens	9606	20180704_9606_rev_uniprot_isoforms
Q4JDL3.10	PTPN20	Q4JDL3	10	PTN20	PTN20 i.10	Isoform 10 of Tyrosine-protein phosphatase non-receptor type 20	Tyrosine-protein phosphatase non-receptor type 20	Homo sapiens	9606	20180704_9606_rev_uniprot_isoforms
Q4JDL3.11	PTPN20	Q4JDL3	11	PTN20	PTN20 i.11	Isoform 11 of Tyrosine-protein phosphatase non-receptor type 20	Tyrosine-protein phosphatase non-receptor type 20	Homo sapiens	9606	20180704_9606_rev_uniprot_isoforms
Q4JDL3.12	PTPN20	Q4JDL3	12	PTN20	PTN20 i.12	Isoform 12 of Tyrosine-protein phosphatase non-receptor type 20	Tyrosine-protein phosphatase non-receptor type 20	Homo sapiens	9606	20180704_9606_rev_uniprot_isoforms
Q4JDL3.13	PTPN20	Q4JDL3	13	PTN20	PTN20 i.13	Isoform 13 of Tyrosine-protein phosphatase non-receptor type 20	Tyrosine-protein phosphatase non-receptor type 20	Homo sapiens	9606	20180704_9606_rev_uniprot_isoforms
Q4JDL3.14	PTPN20	Q4JDL3	14	PTN20	PTN20 i.14	Isoform 14 of Tyrosine-protein phosphatase non-receptor type 20	Tyrosine-protein phosphatase non-receptor type 20	Homo sapiens	9606	20180704_9606_rev_uniprot_isoforms
Q4JDL3.15	PTPN20	Q4JDL3	15	PTN20	PTN20 i.15	Isoform 15 of Tyrosine-protein phosphatase non-receptor type 20	Tyrosine-protein phosphatase non-receptor type 20	Homo sapiens	9606	20180704_9606_rev_uniprot_isoforms
P26045	PTPN3	P26045	NA	PTN3	PTN3	Tyrosine-protein phosphatase non-receptor type 3	Tyrosine-protein phosphatase non-receptor type 3	Homo sapiens	9606	20180704_9606_rev_uniprot_isoforms
P26045.2	PTPN3	P26045	2	PTN3	PTN3 i.2	Isoform 2 of Tyrosine-protein phosphatase non-receptor type 3	Tyrosine-protein phosphatase non-receptor type 3	Homo sapiens	9606	20180704_9606_rev_uniprot_isoforms
P26045.3	PTPN3	P26045	3	PTN3	PTN3 i.3	Isoform 3 of Tyrosine-protein phosphatase non-receptor type 3	Tyrosine-protein phosphatase non-receptor type 3	Homo sapiens	9606	20180704_9606_rev_uniprot_isoforms
P54829	PTPN5	P54829	NA	PTN5	PTN5	Tyrosine-protein phosphatase non-receptor type 5	Tyrosine-protein phosphatase non-receptor type 5	Homo sapiens	9606	20180704_9606_rev_uniprot_isoforms
P54829.2	PTPN5	P54829	2	PTN5	PTN5 i.2	Isoform 2 of Tyrosine-protein phosphatase non-receptor type 5	Tyrosine-protein phosphatase non-receptor type 5	Homo sapiens	9606	20180704_9606_rev_uniprot_isoforms
P54829.3	PTPN5	P54829	3	PTN5	PTN5 i.3	Isoform 3 of Tyrosine-protein phosphatase non-receptor type 5	Tyrosine-protein phosphatase non-receptor type 5	Homo sapiens	9606	20180704_9606_rev_uniprot_isoforms
P21246	PTN	P21246	NA	PTN	PTN	Pleiotrophin	Pleiotrophin	Homo sapiens	9606	20180704_9606_rev_uniprot_isoforms
P10586	PTPRF	P10586	NA	PTPRF	PTPRF	Receptor-type tyrosine-protein phosphatase F	Receptor-type tyrosine-protein phosphatase F	Homo sapiens	9606	20180704_9606_rev_uniprot_isoforms
P10586.2	PTPRF	P10586	2	PTPRF	PTPRF i.2	Isoform 2 of Receptor-type tyrosine-protein phosphatase F	Receptor-type tyrosine-protein phosphatase F	Homo sapiens	9606	20180704_9606_rev_uniprot_isoforms
O14522	PTPRT	O14522	NA	PTPRT	PTPRT	Receptor-type tyrosine-protein phosphatase T	Receptor-type tyrosine-protein phosphatase T	Homo sapiens	9606	20180704_9606_rev_uniprot_isoforms
O14522.1	PTPRT	O14522	1	PTPRT	PTPRT i.1	Isoform 1 of Receptor-type tyrosine-protein phosphatase T	Receptor-type tyrosine-protein phosphatase T	Homo sapiens	9606	20180704_9606_rev_uniprot_isoforms
P53801	PTTG1IP	P53801	NA	PTTG	PTTG	Pituitary tumor-transforming gene 1 protein-interacting protein	Pituitary tumor-transforming gene 1 protein-interacting protein	Homo sapiens	9606	20180704_9606_rev_uniprot_isoforms
P55036	PSMD4	P55036	NA	PSMD4	PSMD4	26S proteasome non-ATPase regulatory subunit 4	26S proteasome non-ATPase regulatory subunit 4	Homo sapiens	9606	20180704_9606_rev_uniprot_isoforms
P55036.2	PSMD4	P55036	2	PSMD4	PSMD4 i.2	Isoform Rpn10E of 26S proteasome non-ATPase regulatory subunit 4	26S proteasome non-ATPase regulatory subunit 4	Homo sapiens	9606	20180704_9606_rev_uniprot_isoforms
P48556	PSMD8	P48556	NA	PSMD8	PSMD8	26S proteasome non-ATPase regulatory subunit 8	26S proteasome non-ATPase regulatory subunit 8	Homo sapiens	9606	20180704_9606_rev_uniprot_isoforms
O95456	PSMG1	O95456	NA	PSMG1	PSMG1	Proteasome assembly chaperone 1	Proteasome assembly chaperone 1	Homo sapiens	9606	20180704_9606_rev_uniprot_isoforms
O95456.2	PSMG1	O95456	2	PSMG1	PSMG1 i.2	Isoform 2 of Proteasome assembly chaperone 1	Proteasome assembly chaperone 1	Homo sapiens	9606	20180704_9606_rev_uniprot_isoforms
Q9BT73	PSMG3	Q9BT73	NA	PSMG3	PSMG3	Proteasome assembly chaperone 3	Proteasome assembly chaperone 3	Homo sapiens	9606	20180704_9606_rev_uniprot_isoforms
P11686	SFTPC	P11686	NA	PSPC	PSPC	Pulmonary surfactant-associated protein C	Pulmonary surfactant-associated protein C	Homo sapiens	9606	20180704_9606_rev_uniprot_isoforms
P11686.2	SFTPC	P11686	2	PSPC	PSPC i.2	Isoform 2 of Pulmonary surfactant-associated protein C	Pulmonary surfactant-associated protein C	Homo sapiens	9606	20180704_9606_rev_uniprot_isoforms
O60542	PSPN	O60542	NA	PSPN	PSPN	Persephin	Persephin	Homo sapiens	9606	20180704_9606_rev_uniprot_isoforms
Q8IV42	PSTK	Q8IV42	NA	PSTK	PSTK	L-seryl-tRNA(Sec) kinase	L-seryl-tRNA(Sec) kinase	Homo sapiens	9606	20180704_9606_rev_uniprot_isoforms
Q8IV42.2	PSTK	Q8IV42	2	PSTK	PSTK i.2	Isoform 2 of L-seryl-tRNA(Sec) kinase	L-seryl-tRNA(Sec) kinase	Homo sapiens	9606	20180704_9606_rev_uniprot_isoforms
Q8IYL9	GPR65	Q8IYL9	NA	PSYR	PSYR	Psychosine receptor	Psychosine receptor	Homo sapiens	9606	20180704_9606_rev_uniprot_isoforms
P0DJ07	PET100	P0DJ07	NA	PT100	PT100	Protein PET100 homolog, mitochondrial	Protein PET100 homolog, mitochondrial	Homo sapiens	9606	20180704_9606_rev_uniprot_isoforms
Q6UWS5	PET117	Q6UWS5	NA	PT117	PT117	Protein PET117 homolog, mitochondrial	Protein PET117 homolog, mitochondrial	Homo sapiens	9606	20180704_9606_rev_uniprot_isoforms
P26599	PTBP1	P26599	NA	PTBP1	PTBP1	Polypyrimidine tract-binding protein 1	Polypyrimidine tract-binding protein 1	Homo sapiens	9606	20180704_9606_rev_uniprot_isoforms
P26599.2	PTBP1	P26599	2	PTBP1	PTBP1 i.2	Isoform 2 of Polypyrimidine tract-binding protein 1	Polypyrimidine tract-binding protein 1	Homo sapiens	9606	20180704_9606_rev_uniprot_isoforms
P26599.3	PTBP1	P26599	3	PTBP1	PTBP1 i.3	Isoform 3 of Polypyrimidine tract-binding protein 1	Polypyrimidine tract-binding protein 1	Homo sapiens	9606	20180704_9606_rev_uniprot_isoforms
Q13635	PTCH1	Q13635	NA	PTC1	PTC1	Protein patched homolog 1	Protein patched homolog 1	Homo sapiens	9606	20180704_9606_rev_uniprot_isoforms
Q13635.2	PTCH1	Q13635	2	PTC1	PTC1 i.2	Isoform L' of Protein patched homolog 1	Protein patched homolog 1	Homo sapiens	9606	20180704_9606_rev_uniprot_isoforms
Q13635.3	PTCH1	Q13635	3	PTC1	PTC1 i.3	Isoform M of Protein patched homolog 1	Protein patched homolog 1	Homo sapiens	9606	20180704_9606_rev_uniprot_isoforms
Q13635.4	PTCH1	Q13635	4	PTC1	PTC1 i.4	Isoform S of Protein patched homolog 1	Protein patched homolog 1	Homo sapiens	9606	20180704_9606_rev_uniprot_isoforms
Q96EY7	PTCD3	Q96EY7	NA	PTCD3	PTCD3	Pentatricopeptide repeat domain-containing protein 3, mitochondrial	Pentatricopeptide repeat domain-containing protein 3, mitochondrial	Homo sapiens	9606	20180704_9606_rev_uniprot_isoforms
Q96EY7.2	PTCD3	Q96EY7	2	PTCD3	PTCD3 i.2	Isoform 2 of Pentatricopeptide repeat domain-containing protein 3, mitochondrial	Pentatricopeptide repeat domain-containing protein 3, mitochondrial	Homo sapiens	9606	20180704_9606_rev_uniprot_isoforms
Q16647	PTGIS	Q16647	NA	PTGIS	PTGIS	Prostacyclin synthase	Prostacyclin synthase	Homo sapiens	9606	20180704_9606_rev_uniprot_isoforms
Q14914	PTGR1	Q14914	NA	PTGR1	PTGR1	Prostaglandin reductase 1	Prostaglandin reductase 1	Homo sapiens	9606	20180704_9606_rev_uniprot_isoforms
Q14914.2	PTGR1	Q14914	2	PTGR1	PTGR1 i.2	Isoform 2 of Prostaglandin reductase 1	Prostaglandin reductase 1	Homo sapiens	9606	20180704_9606_rev_uniprot_isoforms
Q8N4Q0	ZADH2	Q8N4Q0	NA	PTGR3	PTGR3	Prostaglandin reductase 3	Prostaglandin reductase 3	Homo sapiens	9606	20180704_9606_rev_uniprot_isoforms
Q8N4Q0.2	ZADH2	Q8N4Q0	2	PTGR3	PTGR3 i.2	Isoform 2 of Prostaglandin reductase 3	Prostaglandin reductase 3	Homo sapiens	9606	20180704_9606_rev_uniprot_isoforms
Q96NR3	PTCHD1	Q96NR3	NA	PTHD1	PTHD1	Patched domain-containing protein 1	Patched domain-containing protein 1	Homo sapiens	9606	20180704_9606_rev_uniprot_isoforms
Q96NR3.2	PTCHD1	Q96NR3	2	PTHD1	PTHD1 i.2	Isoform 2 of Patched domain-containing protein 1	Patched domain-containing protein 1	Homo sapiens	9606	20180704_9606_rev_uniprot_isoforms
Q96NR3.3	PTCHD1	Q96NR3	3	PTHD1	PTHD1 i.3	Isoform 3 of Patched domain-containing protein 1	Patched domain-containing protein 1	Homo sapiens	9606	20180704_9606_rev_uniprot_isoforms
Q6ZW05	PTCHD4	Q6ZW05	NA	PTHD4	PTHD4	Patched domain-containing protein 4	Patched domain-containing protein 4	Homo sapiens	9606	20180704_9606_rev_uniprot_isoforms
Q6ZW05.2	PTCHD4	Q6ZW05	2	PTHD4	PTHD4 i.2	Isoform 2 of Patched domain-containing protein 4	Patched domain-containing protein 4	Homo sapiens	9606	20180704_9606_rev_uniprot_isoforms
Q6ZW05.3	PTCHD4	Q6ZW05	3	PTHD4	PTHD4 i.3	Isoform 3 of Patched domain-containing protein 4	Patched domain-containing protein 4	Homo sapiens	9606	20180704_9606_rev_uniprot_isoforms
Q6ZW05.4	PTCHD4	Q6ZW05	4	PTHD4	PTHD4 i.4	Isoform 4 of Patched domain-containing protein 4	Patched domain-containing protein 4	Homo sapiens	9606	20180704_9606_rev_uniprot_isoforms
P01270	PTH	P01270	NA	PTHY	PTHY	Parathyroid hormone	Parathyroid hormone	Homo sapiens	9606	20180704_9606_rev_uniprot_isoforms
P20962	PTMS	P20962	NA	PTMS	PTMS	Parathymosin	Parathymosin	Homo sapiens	9606	20180704_9606_rev_uniprot_isoforms
Q12923	PTPN13	Q12923	NA	PTN13	PTN13	Tyrosine-protein phosphatase non-receptor type 13	Tyrosine-protein phosphatase non-receptor type 13	Homo sapiens	9606	20180704_9606_rev_uniprot_isoforms
Q12923.2	PTPN13	Q12923	2	PTN13	PTN13 i.2	Isoform 2 of Tyrosine-protein phosphatase non-receptor type 13	Tyrosine-protein phosphatase non-receptor type 13	Homo sapiens	9606	20180704_9606_rev_uniprot_isoforms
Q12923.3	PTPN13	Q12923	3	PTN13	PTN13 i.3	Isoform 3 of Tyrosine-protein phosphatase non-receptor type 13	Tyrosine-protein phosphatase non-receptor type 13	Homo sapiens	9606	20180704_9606_rev_uniprot_isoforms
Q12923.4	PTPN13	Q12923	4	PTN13	PTN13 i.4	Isoform 4 of Tyrosine-protein phosphatase non-receptor type 13	Tyrosine-protein phosphatase non-receptor type 13	Homo sapiens	9606	20180704_9606_rev_uniprot_isoforms
Q99952	PTPN18	Q99952	NA	PTN18	PTN18	Tyrosine-protein phosphatase non-receptor type 18	Tyrosine-protein phosphatase non-receptor type 18	Homo sapiens	9606	20180704_9606_rev_uniprot_isoforms
Q99952.2	PTPN18	Q99952	2	PTN18	PTN18 i.2	Isoform 2 of Tyrosine-protein phosphatase non-receptor type 18	Tyrosine-protein phosphatase non-receptor type 18	Homo sapiens	9606	20180704_9606_rev_uniprot_isoforms
Q9H3S7	PTPN23	Q9H3S7	NA	PTN23	PTN23	Tyrosine-protein phosphatase non-receptor type 23	Tyrosine-protein phosphatase non-receptor type 23	Homo sapiens	9606	20180704_9606_rev_uniprot_isoforms
P43378	PTPN9	P43378	NA	PTN9	PTN9	Tyrosine-protein phosphatase non-receptor type 9	Tyrosine-protein phosphatase non-receptor type 9	Homo sapiens	9606	20180704_9606_rev_uniprot_isoforms
P23468	PTPRD	P23468	NA	PTPRD	PTPRD	Receptor-type tyrosine-protein phosphatase delta	Receptor-type tyrosine-protein phosphatase delta	Homo sapiens	9606	20180704_9606_rev_uniprot_isoforms
P23468.2	PTPRD	P23468	2	PTPRD	PTPRD i.2	Isoform 2 of Receptor-type tyrosine-protein phosphatase delta	Receptor-type tyrosine-protein phosphatase delta	Homo sapiens	9606	20180704_9606_rev_uniprot_isoforms
P23468.3	PTPRD	P23468	3	PTPRD	PTPRD i.3	Isoform 3 of Receptor-type tyrosine-protein phosphatase delta	Receptor-type tyrosine-protein phosphatase delta	Homo sapiens	9606	20180704_9606_rev_uniprot_isoforms
P23468.4	PTPRD	P23468	4	PTPRD	PTPRD i.4	Isoform 4 of Receptor-type tyrosine-protein phosphatase delta	Receptor-type tyrosine-protein phosphatase delta	Homo sapiens	9606	20180704_9606_rev_uniprot_isoforms
P23468.5	PTPRD	P23468	5	PTPRD	PTPRD i.5	Isoform 5 of Receptor-type tyrosine-protein phosphatase delta	Receptor-type tyrosine-protein phosphatase delta	Homo sapiens	9606	20180704_9606_rev_uniprot_isoforms
P23468.6	PTPRD	P23468	6	PTPRD	PTPRD i.6	Isoform 6 of Receptor-type tyrosine-protein phosphatase delta	Receptor-type tyrosine-protein phosphatase delta	Homo sapiens	9606	20180704_9606_rev_uniprot_isoforms
P23468.7	PTPRD	P23468	7	PTPRD	PTPRD i.7	Isoform 7 of Receptor-type tyrosine-protein phosphatase delta	Receptor-type tyrosine-protein phosphatase delta	Homo sapiens	9606	20180704_9606_rev_uniprot_isoforms
P23469	PTPRE	P23469	NA	PTPRE	PTPRE	Receptor-type tyrosine-protein phosphatase epsilon	Receptor-type tyrosine-protein phosphatase epsilon	Homo sapiens	9606	20180704_9606_rev_uniprot_isoforms
P23469.2	PTPRE	P23469	2	PTPRE	PTPRE i.2	Isoform 2 of Receptor-type tyrosine-protein phosphatase epsilon	Receptor-type tyrosine-protein phosphatase epsilon	Homo sapiens	9606	20180704_9606_rev_uniprot_isoforms
P23469.3	PTPRE	P23469	3	PTPRE	PTPRE i.3	Isoform 3 of Receptor-type tyrosine-protein phosphatase epsilon	Receptor-type tyrosine-protein phosphatase epsilon	Homo sapiens	9606	20180704_9606_rev_uniprot_isoforms
P23470	PTPRG	P23470	NA	PTPRG	PTPRG	Receptor-type tyrosine-protein phosphatase gamma	Receptor-type tyrosine-protein phosphatase gamma	Homo sapiens	9606	20180704_9606_rev_uniprot_isoforms
P23470.2	PTPRG	P23470	2	PTPRG	PTPRG i.2	Isoform 2 of Receptor-type tyrosine-protein phosphatase gamma	Receptor-type tyrosine-protein phosphatase gamma	Homo sapiens	9606	20180704_9606_rev_uniprot_isoforms
Q15262	PTPRK	Q15262	NA	PTPRK	PTPRK	Receptor-type tyrosine-protein phosphatase kappa	Receptor-type tyrosine-protein phosphatase kappa	Homo sapiens	9606	20180704_9606_rev_uniprot_isoforms
Q15262.2	PTPRK	Q15262	2	PTPRK	PTPRK i.2	Isoform 2 of Receptor-type tyrosine-protein phosphatase kappa	Receptor-type tyrosine-protein phosphatase kappa	Homo sapiens	9606	20180704_9606_rev_uniprot_isoforms
Q15262.3	PTPRK	Q15262	3	PTPRK	PTPRK i.3	Isoform 3 of Receptor-type tyrosine-protein phosphatase kappa	Receptor-type tyrosine-protein phosphatase kappa	Homo sapiens	9606	20180704_9606_rev_uniprot_isoforms
Q15262.4	PTPRK	Q15262	4	PTPRK	PTPRK i.4	Isoform 4 of Receptor-type tyrosine-protein phosphatase kappa	Receptor-type tyrosine-protein phosphatase kappa	Homo sapiens	9606	20180704_9606_rev_uniprot_isoforms
P26022	PTX3	P26022	NA	PTX3	PTX3	Pentraxin-related protein PTX3	Pentraxin-related protein PTX3	Homo sapiens	9606	20180704_9606_rev_uniprot_isoforms
Q9UHX1	PUF60	Q9UHX1	NA	PUF60	PUF60	Poly(U)-binding-splicing factor PUF60	Poly(U)-binding-splicing factor PUF60	Homo sapiens	9606	20180704_9606_rev_uniprot_isoforms
Q9UHX1.2	PUF60	Q9UHX1	2	PUF60	PUF60 i.2	Isoform 2 of Poly(U)-binding-splicing factor PUF60	Poly(U)-binding-splicing factor PUF60	Homo sapiens	9606	20180704_9606_rev_uniprot_isoforms
Q9UHX1.3	PUF60	Q9UHX1	3	PUF60	PUF60 i.3	Isoform 3 of Poly(U)-binding-splicing factor PUF60	Poly(U)-binding-splicing factor PUF60	Homo sapiens	9606	20180704_9606_rev_uniprot_isoforms
Q9UHX1.4	PUF60	Q9UHX1	4	PUF60	PUF60 i.4	Isoform 4 of Poly(U)-binding-splicing factor PUF60	Poly(U)-binding-splicing factor PUF60	Homo sapiens	9606	20180704_9606_rev_uniprot_isoforms
Q9UHX1.5	PUF60	Q9UHX1	5	PUF60	PUF60 i.5	Isoform 5 of Poly(U)-binding-splicing factor PUF60	Poly(U)-binding-splicing factor PUF60	Homo sapiens	9606	20180704_9606_rev_uniprot_isoforms
Q9UHX1.6	PUF60	Q9UHX1	6	PUF60	PUF60 i.6	Isoform 6 of Poly(U)-binding-splicing factor PUF60	Poly(U)-binding-splicing factor PUF60	Homo sapiens	9606	20180704_9606_rev_uniprot_isoforms
Q14671	PUM1	Q14671	NA	PUM1	PUM1	Pumilio homolog 1	Pumilio homolog 1	Homo sapiens	9606	20180704_9606_rev_uniprot_isoforms
Q14671.2	PUM1	Q14671	2	PUM1	PUM1 i.2	Isoform 2 of Pumilio homolog 1	Pumilio homolog 1	Homo sapiens	9606	20180704_9606_rev_uniprot_isoforms
Q14671.3	PUM1	Q14671	3	PUM1	PUM1 i.3	Isoform 3 of Pumilio homolog 1	Pumilio homolog 1	Homo sapiens	9606	20180704_9606_rev_uniprot_isoforms
Q14671.4	PUM1	Q14671	4	PUM1	PUM1 i.4	Isoform 4 of Pumilio homolog 1	Pumilio homolog 1	Homo sapiens	9606	20180704_9606_rev_uniprot_isoforms
P16298	PPP3CB	P16298	NA	PP2BB	PP2BB	Serine/threonine-protein phosphatase 2B catalytic subunit beta isoform	Serine/threonine-protein phosphatase 2B catalytic subunit beta isoform	Homo sapiens	9606	20180704_9606_rev_uniprot_isoforms
P16298.2	PPP3CB	P16298	2	PP2BB	PP2BB i.2	Isoform 2 of Serine/threonine-protein phosphatase 2B catalytic subunit beta isoform	Serine/threonine-protein phosphatase 2B catalytic subunit beta isoform	Homo sapiens	9606	20180704_9606_rev_uniprot_isoforms
P16298.3	PPP3CB	P16298	3	PP2BB	PP2BB i.3	Isoform 3 of Serine/threonine-protein phosphatase 2B catalytic subunit beta isoform	Serine/threonine-protein phosphatase 2B catalytic subunit beta isoform	Homo sapiens	9606	20180704_9606_rev_uniprot_isoforms
P16298.4	PPP3CB	P16298	4	PP2BB	PP2BB i.4	Isoform 4 of Serine/threonine-protein phosphatase 2B catalytic subunit beta isoform	Serine/threonine-protein phosphatase 2B catalytic subunit beta isoform	Homo sapiens	9606	20180704_9606_rev_uniprot_isoforms
Q9UPN7	PPP6R1	Q9UPN7	NA	PP6R1	PP6R1	Serine/threonine-protein phosphatase 6 regulatory subunit 1	Serine/threonine-protein phosphatase 6 regulatory subunit 1	Homo sapiens	9606	20180704_9606_rev_uniprot_isoforms
O43447	PPIH	O43447	NA	PPIH	PPIH	Peptidyl-prolyl cis-trans isomerase H	Peptidyl-prolyl cis-trans isomerase H	Homo sapiens	9606	20180704_9606_rev_uniprot_isoforms
O43447.2	PPIH	O43447	2	PPIH	PPIH i.2	Isoform 2 of Peptidyl-prolyl cis-trans isomerase H	Peptidyl-prolyl cis-trans isomerase H	Homo sapiens	9606	20180704_9606_rev_uniprot_isoforms
Q9H2H8	PPIL3	Q9H2H8	NA	PPIL3	PPIL3	Peptidyl-prolyl cis-trans isomerase-like 3	Peptidyl-prolyl cis-trans isomerase-like 3	Homo sapiens	9606	20180704_9606_rev_uniprot_isoforms
Q9H2H8.2	PPIL3	Q9H2H8	2	PPIL3	PPIL3 i.2	Isoform 2 of Peptidyl-prolyl cis-trans isomerase-like 3	Peptidyl-prolyl cis-trans isomerase-like 3	Homo sapiens	9606	20180704_9606_rev_uniprot_isoforms
P53041	PPP5C	P53041	NA	PPP5	PPP5	Serine/threonine-protein phosphatase 5	Serine/threonine-protein phosphatase 5	Homo sapiens	9606	20180704_9606_rev_uniprot_isoforms
Q96LQ0	PPP1R36	Q96LQ0	NA	PPR36	PPR36	Protein phosphatase 1 regulatory subunit 36	Protein phosphatase 1 regulatory subunit 36	Homo sapiens	9606	20180704_9606_rev_uniprot_isoforms
Q8N755	PQLC3	Q8N755	NA	PQLC3	PQLC3	PQ-loop repeat-containing protein 3	PQ-loop repeat-containing protein 3	Homo sapiens	9606	20180704_9606_rev_uniprot_isoforms
Q8N755.2	PQLC3	Q8N755	2	PQLC3	PQLC3 i.2	Isoform 2 of PQ-loop repeat-containing protein 3	PQ-loop repeat-containing protein 3	Homo sapiens	9606	20180704_9606_rev_uniprot_isoforms
O75807	PPP1R15A	O75807	NA	PR15A	PR15A	Protein phosphatase 1 regulatory subunit 15A	Protein phosphatase 1 regulatory subunit 15A	Homo sapiens	9606	20180704_9606_rev_uniprot_isoforms
O75807.2	PPP1R15A	O75807	2	PR15A	PR15A i.2	Isoform 2 of Protein phosphatase 1 regulatory subunit 15A	Protein phosphatase 1 regulatory subunit 15A	Homo sapiens	9606	20180704_9606_rev_uniprot_isoforms
P86479	PRR20C	P86479	NA	PR20C	PR20C	Proline-rich protein 20C	Proline-rich protein 20C	Homo sapiens	9606	20180704_9606_rev_uniprot_isoforms
O60809	PRAMEF10	O60809	NA	PRA10	PRA10	PRAME family member 10	PRAME family member 10	Homo sapiens	9606	20180704_9606_rev_uniprot_isoforms
Q5SWL7	PRAMEF14	Q5SWL7	NA	PRA14	PRA14	PRAME family member 14	PRAME family member 14	Homo sapiens	9606	20180704_9606_rev_uniprot_isoforms
Q5VWM3	PRAMEF18	Q5VWM3	NA	PRA18	PRA18	PRAME family member 18	PRAME family member 18	Homo sapiens	9606	20180704_9606_rev_uniprot_isoforms
Q86YV5	PRAG1	Q86YV5	NA	PRAG1	PRAG1	Tyrosine-protein kinase PRAG1	Tyrosine-protein kinase PRAG1	Homo sapiens	9606	20180704_9606_rev_uniprot_isoforms
O95521	PRAMEF1	O95521	NA	PRAM1	PRAM1	PRAME family member 1	PRAME family member 1	Homo sapiens	9606	20180704_9606_rev_uniprot_isoforms
O60810	PRAMEF4	O60810	NA	PRAM4	PRAM4	PRAME family member 4	PRAME family member 4	Homo sapiens	9606	20180704_9606_rev_uniprot_isoforms
Q5VXH5	PRAMEF7	Q5VXH5	NA	PRAM7	PRAM7	PRAME family member 7	PRAME family member 7	Homo sapiens	9606	20180704_9606_rev_uniprot_isoforms
Q5VWM5	PRAMEF9	Q5VWM5	NA	PRAM9	PRAM9	PRAME family member 9/15	PRAME family member 9/15	Homo sapiens	9606	20180704_9606_rev_uniprot_isoforms
Q96QH2	PRAM1	Q96QH2	NA	PRAM	PRAM	PML-RARA-regulated adapter molecule 1	PML-RARA-regulated adapter molecule 1	Homo sapiens	9606	20180704_9606_rev_uniprot_isoforms
P02812	PRB2	P02812	NA	PRB2	PRB2	Basic salivary proline-rich protein 2	Basic salivary proline-rich protein 2	Homo sapiens	9606	20180704_9606_rev_uniprot_isoforms
O43663	PRC1	O43663	NA	PRC1	PRC1	Protein regulator of cytokinesis 1	Protein regulator of cytokinesis 1	Homo sapiens	9606	20180704_9606_rev_uniprot_isoforms
O43663.2	PRC1	O43663	2	PRC1	PRC1 i.2	Isoform 2 of Protein regulator of cytokinesis 1	Protein regulator of cytokinesis 1	Homo sapiens	9606	20180704_9606_rev_uniprot_isoforms
O43663.3	PRC1	O43663	3	PRC1	PRC1 i.3	Isoform 3 of Protein regulator of cytokinesis 1	Protein regulator of cytokinesis 1	Homo sapiens	9606	20180704_9606_rev_uniprot_isoforms
O43663.4	PRC1	O43663	4	PRC1	PRC1 i.4	Isoform 4 of Protein regulator of cytokinesis 1	Protein regulator of cytokinesis 1	Homo sapiens	9606	20180704_9606_rev_uniprot_isoforms
Q8NCQ7	PROCA1	Q8NCQ7	NA	PRCA1	PRCA1	Protein PROCA1	Protein PROCA1	Homo sapiens	9606	20180704_9606_rev_uniprot_isoforms
Q8NCQ7.2	PROCA1	Q8NCQ7	2	PRCA1	PRCA1 i.2	Isoform 2 of Protein PROCA1	Protein PROCA1	Homo sapiens	9606	20180704_9606_rev_uniprot_isoforms
Q8NCQ7.3	PROCA1	Q8NCQ7	3	PRCA1	PRCA1 i.3	Isoform 3 of Protein PROCA1	Protein PROCA1	Homo sapiens	9606	20180704_9606_rev_uniprot_isoforms
Q9H4Q3	PRDM13	Q9H4Q3	NA	PRD13	PRD13	PR domain zinc finger protein 13	PR domain zinc finger protein 13	Homo sapiens	9606	20180704_9606_rev_uniprot_isoforms
P57071	PRDM15	P57071	NA	PRD15	PRD15	PR domain zinc finger protein 15	PR domain zinc finger protein 15	Homo sapiens	9606	20180704_9606_rev_uniprot_isoforms
P57071.2	PRDM15	P57071	2	PRD15	PRD15 i.2	Isoform 2 of PR domain zinc finger protein 15	PR domain zinc finger protein 15	Homo sapiens	9606	20180704_9606_rev_uniprot_isoforms
P57071.3	PRDM15	P57071	3	PRD15	PRD15 i.3	Isoform 3 of PR domain zinc finger protein 15	PR domain zinc finger protein 15	Homo sapiens	9606	20180704_9606_rev_uniprot_isoforms
P57071.5	PRDM15	P57071	5	PRD15	PRD15 i.5	Isoform 4 of PR domain zinc finger protein 15	PR domain zinc finger protein 15	Homo sapiens	9606	20180704_9606_rev_uniprot_isoforms
P57071.6	PRDM15	P57071	6	PRD15	PRD15 i.6	Isoform 5 of PR domain zinc finger protein 15	PR domain zinc finger protein 15	Homo sapiens	9606	20180704_9606_rev_uniprot_isoforms
Q96I23	PYURF	Q96I23	NA	PREY	PREY	Protein preY, mitochondrial	Protein preY, mitochondrial	Homo sapiens	9606	20180704_9606_rev_uniprot_isoforms
P49642	PRIM1	P49642	NA	PRI1	PRI1	DNA primase small subunit	DNA primase small subunit	Homo sapiens	9606	20180704_9606_rev_uniprot_isoforms
Q96LW4	PRIMPOL	Q96LW4	NA	PRIPO	PRIPO	DNA-directed primase/polymerase protein	DNA-directed primase/polymerase protein	Homo sapiens	9606	20180704_9606_rev_uniprot_isoforms
Q96LW4.2	PRIMPOL	Q96LW4	2	PRIPO	PRIPO i.2	Isoform 2 of DNA-directed primase/polymerase protein	DNA-directed primase/polymerase protein	Homo sapiens	9606	20180704_9606_rev_uniprot_isoforms
O75569	PRKRA	O75569	NA	PRKRA	PRKRA	Interferon-inducible double-stranded RNA-dependent protein kinase activator A	Interferon-inducible double-stranded RNA-dependent protein kinase activator A	Homo sapiens	9606	20180704_9606_rev_uniprot_isoforms
O75569.2	PRKRA	O75569	2	PRKRA	PRKRA i.2	Isoform 2 of Interferon-inducible double-stranded RNA-dependent protein kinase activator A	Interferon-inducible double-stranded RNA-dependent protein kinase activator A	Homo sapiens	9606	20180704_9606_rev_uniprot_isoforms
O75569.3	PRKRA	O75569	3	PRKRA	PRKRA i.3	Isoform 3 of Interferon-inducible double-stranded RNA-dependent protein kinase activator A	Interferon-inducible double-stranded RNA-dependent protein kinase activator A	Homo sapiens	9606	20180704_9606_rev_uniprot_isoforms
Q9Y255	PRELID1	Q9Y255	NA	PRLD1	PRLD1	PRELI domain-containing protein 1, mitochondrial	PRELI domain-containing protein 1, mitochondrial	Homo sapiens	9606	20180704_9606_rev_uniprot_isoforms
Q9Y255.2	PRELID1	Q9Y255	2	PRLD1	PRLD1 i.2	Isoform 2 of PRELI domain-containing protein 1, mitochondrial	PRELI domain-containing protein 1, mitochondrial	Homo sapiens	9606	20180704_9606_rev_uniprot_isoforms
O43272	PRODH	O43272	NA	PROD	PROD	Proline dehydrogenase 1, mitochondrial	Proline dehydrogenase 1, mitochondrial	Homo sapiens	9606	20180704_9606_rev_uniprot_isoforms
O43272.2	PRODH	O43272	2	PROD	PROD i.2	Isoform 2 of Proline dehydrogenase 1, mitochondrial	Proline dehydrogenase 1, mitochondrial	Homo sapiens	9606	20180704_9606_rev_uniprot_isoforms
O43272.1	PRODH	O43272	1	PROD	PROD i.1	Isoform 3 of Proline dehydrogenase 1, mitochondrial	Proline dehydrogenase 1, mitochondrial	Homo sapiens	9606	20180704_9606_rev_uniprot_isoforms
Q9HC23	PROK2	Q9HC23	NA	PROK2	PROK2	Prokineticin-2	Prokineticin-2	Homo sapiens	9606	20180704_9606_rev_uniprot_isoforms
Q9HC23.2	PROK2	Q9HC23	2	PROK2	PROK2 i.2	Isoform 2 of Prokineticin-2	Prokineticin-2	Homo sapiens	9606	20180704_9606_rev_uniprot_isoforms
Q16378	PRR4	Q16378	NA	PROL4	PROL4	Proline-rich protein 4	Proline-rich protein 4	Homo sapiens	9606	20180704_9606_rev_uniprot_isoforms
Q16378.2	PRR4	Q16378	2	PROL4	PROL4 i.2	Isoform 2 of Proline-rich protein 4	Proline-rich protein 4	Homo sapiens	9606	20180704_9606_rev_uniprot_isoforms
P22891	PROZ	P22891	NA	PROZ	PROZ	Vitamin K-dependent protein Z	Vitamin K-dependent protein Z	Homo sapiens	9606	20180704_9606_rev_uniprot_isoforms
P22891.2	PROZ	P22891	2	PROZ	PROZ i.2	Isoform 2 of Vitamin K-dependent protein Z	Vitamin K-dependent protein Z	Homo sapiens	9606	20180704_9606_rev_uniprot_isoforms
O60508	CDC40	O60508	NA	PRP17	PRP17	Pre-mRNA-processing factor 17	Pre-mRNA-processing factor 17	Homo sapiens	9606	20180704_9606_rev_uniprot_isoforms
Q6MZM9	PRR27	Q6MZM9	NA	PRR27	PRR27	Proline-rich protein 27	Proline-rich protein 27	Homo sapiens	9606	20180704_9606_rev_uniprot_isoforms
Q5SQ13	PRR31	Q5SQ13	NA	PRR31	PRR31	Proline-rich protein 31	Proline-rich protein 31	Homo sapiens	9606	20180704_9606_rev_uniprot_isoforms
P0CG20	PRR35	P0CG20	NA	PRR35	PRR35	Proline-rich protein 35	Proline-rich protein 35	Homo sapiens	9606	20180704_9606_rev_uniprot_isoforms
Q5T870	PRR9	Q5T870	NA	PRR9	PRR9	Proline-rich protein 9	Proline-rich protein 9	Homo sapiens	9606	20180704_9606_rev_uniprot_isoforms
C9JH25	PRRT4	C9JH25	NA	PRRT4	PRRT4	Proline-rich transmembrane protein 4	Proline-rich transmembrane protein 4	Homo sapiens	9606	20180704_9606_rev_uniprot_isoforms
C9JH25.2	PRRT4	C9JH25	2	PRRT4	PRRT4 i.2	Isoform 2 of Proline-rich transmembrane protein 4	Proline-rich transmembrane protein 4	Homo sapiens	9606	20180704_9606_rev_uniprot_isoforms
C9JH25.3	PRRT4	C9JH25	3	PRRT4	PRRT4 i.3	Isoform 3 of Proline-rich transmembrane protein 4	Proline-rich transmembrane protein 4	Homo sapiens	9606	20180704_9606_rev_uniprot_isoforms
E7EML9	PRSS44	E7EML9	NA	PRS44	PRS44	Serine protease 44	Serine protease 44	Homo sapiens	9606	20180704_9606_rev_uniprot_isoforms
Q6PEW0	PRSS54	Q6PEW0	NA	PRS54	PRS54	Inactive serine protease 54	Inactive serine protease 54	Homo sapiens	9606	20180704_9606_rev_uniprot_isoforms
Q6UWB4	PRSS55	Q6UWB4	NA	PRS55	PRS55	Serine protease 55	Serine protease 55	Homo sapiens	9606	20180704_9606_rev_uniprot_isoforms
Q6UWB4.2	PRSS55	Q6UWB4	2	PRS55	PRS55 i.2	Isoform 2 of Serine protease 55	Serine protease 55	Homo sapiens	9606	20180704_9606_rev_uniprot_isoforms
Q6UWY2	PRSS57	Q6UWY2	NA	PRS57	PRS57	Serine protease 57	Serine protease 57	Homo sapiens	9606	20180704_9606_rev_uniprot_isoforms
P43686	PSMC4	P43686	NA	PRS6B	PRS6B	26S proteasome regulatory subunit 6B	26S proteasome regulatory subunit 6B	Homo sapiens	9606	20180704_9606_rev_uniprot_isoforms
P43686.2	PSMC4	P43686	2	PRS6B	PRS6B i.2	Isoform 2 of 26S proteasome regulatory subunit 6B	26S proteasome regulatory subunit 6B	Homo sapiens	9606	20180704_9606_rev_uniprot_isoforms
Q86XN7	PROSER1	Q86XN7	NA	PRSR1	PRSR1	Proline and serine-rich protein 1	Proline and serine-rich protein 1	Homo sapiens	9606	20180704_9606_rev_uniprot_isoforms
Q86XN7.2	PROSER1	Q86XN7	2	PRSR1	PRSR1 i.2	Isoform 2 of Proline and serine-rich protein 1	Proline and serine-rich protein 1	Homo sapiens	9606	20180704_9606_rev_uniprot_isoforms
Q2NL68	PROSER3	Q2NL68	NA	PRSR3	PRSR3	Proline and serine-rich protein 3	Proline and serine-rich protein 3	Homo sapiens	9606	20180704_9606_rev_uniprot_isoforms
Q2NL68.2	PROSER3	Q2NL68	2	PRSR3	PRSR3 i.2	Isoform 2 of Proline and serine-rich protein 3	Proline and serine-rich protein 3	Homo sapiens	9606	20180704_9606_rev_uniprot_isoforms
Q2NL68.3	PROSER3	Q2NL68	3	PRSR3	PRSR3 i.3	Isoform 3 of Proline and serine-rich protein 3	Proline and serine-rich protein 3	Homo sapiens	9606	20180704_9606_rev_uniprot_isoforms
Q2NL68.4	PROSER3	Q2NL68	4	PRSR3	PRSR3 i.4	Isoform 4 of Proline and serine-rich protein 3	Proline and serine-rich protein 3	Homo sapiens	9606	20180704_9606_rev_uniprot_isoforms
Q16651	PRSS8	Q16651	NA	PRSS8	PRSS8	Prostasin	Prostasin	Homo sapiens	9606	20180704_9606_rev_uniprot_isoforms
Q16651.2	PRSS8	Q16651	2	PRSS8	PRSS8 i.2	Isoform 2 of Prostasin	Prostasin	Homo sapiens	9606	20180704_9606_rev_uniprot_isoforms
Q15532	SS18	Q15532	NA	SSXT	SSXT	Protein SSXT	Protein SSXT	Homo sapiens	9606	20180704_9606_rev_uniprot_isoforms
Q15532.2	SS18	Q15532	2	SSXT	SSXT i.2	Isoform 2 of Protein SSXT	Protein SSXT	Homo sapiens	9606	20180704_9606_rev_uniprot_isoforms
Q6IMI6	SULT1C3	Q6IMI6	NA	ST1C3	ST1C3	Sulfotransferase 1C3	Sulfotransferase 1C3	Homo sapiens	9606	20180704_9606_rev_uniprot_isoforms
Q6IMI6.2	SULT1C3	Q6IMI6	2	ST1C3	ST1C3 i.2	Isoform 2 of Sulfotransferase 1C3	Sulfotransferase 1C3	Homo sapiens	9606	20180704_9606_rev_uniprot_isoforms
O75897	SULT1C4	O75897	NA	ST1C4	ST1C4	Sulfotransferase 1C4	Sulfotransferase 1C4	Homo sapiens	9606	20180704_9606_rev_uniprot_isoforms
O75897.2	SULT1C4	O75897	2	ST1C4	ST1C4 i.2	Isoform 2 of Sulfotransferase 1C4	Sulfotransferase 1C4	Homo sapiens	9606	20180704_9606_rev_uniprot_isoforms
Q9NY57	STK32B	Q9NY57	NA	ST32B	ST32B	Serine/threonine-protein kinase 32B	Serine/threonine-protein kinase 32B	Homo sapiens	9606	20180704_9606_rev_uniprot_isoforms
Q9NY57.2	STK32B	Q9NY57	2	ST32B	ST32B i.2	Isoform 2 of Serine/threonine-protein kinase 32B	Serine/threonine-protein kinase 32B	Homo sapiens	9606	20180704_9606_rev_uniprot_isoforms
P0CL85	STAG3L3	P0CL85	NA	ST3L3	ST3L3	STAG3-like protein 3	STAG3-like protein 3	Homo sapiens	9606	20180704_9606_rev_uniprot_isoforms
P0CL85.2	STAG3L3	P0CL85	2	ST3L3	ST3L3 i.2	Isoform 2 of STAG3-like protein 3	STAG3-like protein 3	Homo sapiens	9606	20180704_9606_rev_uniprot_isoforms
Q9NRC1	ST7	Q9NRC1	NA	ST7	ST7	Suppressor of tumorigenicity 7 protein	Suppressor of tumorigenicity 7 protein	Homo sapiens	9606	20180704_9606_rev_uniprot_isoforms
Q9NRC1.2	ST7	Q9NRC1	2	ST7	ST7 i.2	Isoform 2 of Suppressor of tumorigenicity 7 protein	Suppressor of tumorigenicity 7 protein	Homo sapiens	9606	20180704_9606_rev_uniprot_isoforms
Q9NRC1.3	ST7	Q9NRC1	3	ST7	ST7 i.3	Isoform 3 of Suppressor of tumorigenicity 7 protein	Suppressor of tumorigenicity 7 protein	Homo sapiens	9606	20180704_9606_rev_uniprot_isoforms
Q9NRC1.4	ST7	Q9NRC1	4	ST7	ST7 i.4	Isoform 4 of Suppressor of tumorigenicity 7 protein	Suppressor of tumorigenicity 7 protein	Homo sapiens	9606	20180704_9606_rev_uniprot_isoforms
Q9NRC1.5	ST7	Q9NRC1	5	ST7	ST7 i.5	Isoform 5 of Suppressor of tumorigenicity 7 protein	Suppressor of tumorigenicity 7 protein	Homo sapiens	9606	20180704_9606_rev_uniprot_isoforms
Q9NRC1.6	ST7	Q9NRC1	6	ST7	ST7 i.6	Isoform 6 of Suppressor of tumorigenicity 7 protein	Suppressor of tumorigenicity 7 protein	Homo sapiens	9606	20180704_9606_rev_uniprot_isoforms
Q9NRC1.7	ST7	Q9NRC1	7	ST7	ST7 i.7	Isoform 7 of Suppressor of tumorigenicity 7 protein	Suppressor of tumorigenicity 7 protein	Homo sapiens	9606	20180704_9606_rev_uniprot_isoforms
P42229	STAT5A	P42229	NA	STA5A	STA5A	Signal transducer and activator of transcription 5A	Signal transducer and activator of transcription 5A	Homo sapiens	9606	20180704_9606_rev_uniprot_isoforms
P42229.2	STAT5A	P42229	2	STA5A	STA5A i.2	Isoform 2 of Signal transducer and activator of transcription 5A	Signal transducer and activator of transcription 5A	Homo sapiens	9606	20180704_9606_rev_uniprot_isoforms
Q96MF2	STAC3	Q96MF2	NA	STAC3	STAC3	SH3 and cysteine-rich domain-containing protein 3	SH3 and cysteine-rich domain-containing protein 3	Homo sapiens	9606	20180704_9606_rev_uniprot_isoforms
Q96MF2.2	STAC3	Q96MF2	2	STAC3	STAC3 i.2	Isoform 2 of SH3 and cysteine-rich domain-containing protein 3	SH3 and cysteine-rich domain-containing protein 3	Homo sapiens	9606	20180704_9606_rev_uniprot_isoforms
Q96MF2.3	STAC3	Q96MF2	3	STAC3	STAC3 i.3	Isoform 3 of SH3 and cysteine-rich domain-containing protein 3	SH3 and cysteine-rich domain-containing protein 3	Homo sapiens	9606	20180704_9606_rev_uniprot_isoforms
Q9UJ98	STAG3	Q9UJ98	NA	STAG3	STAG3	Cohesin subunit SA-3	Cohesin subunit SA-3	Homo sapiens	9606	20180704_9606_rev_uniprot_isoforms
Q9UJ98.2	STAG3	Q9UJ98	2	STAG3	STAG3 i.2	Isoform 2 of Cohesin subunit SA-3	Cohesin subunit SA-3	Homo sapiens	9606	20180704_9606_rev_uniprot_isoforms
Q9UJ98.3	STAG3	Q9UJ98	3	STAG3	STAG3 i.3	Isoform 3 of Cohesin subunit SA-3	Cohesin subunit SA-3	Homo sapiens	9606	20180704_9606_rev_uniprot_isoforms
Q9UGK3	STAP2	Q9UGK3	NA	STAP2	STAP2	Signal-transducing adaptor protein 2	Signal-transducing adaptor protein 2	Homo sapiens	9606	20180704_9606_rev_uniprot_isoforms
Q9UGK3.2	STAP2	Q9UGK3	2	STAP2	STAP2 i.2	Isoform 2 of Signal-transducing adaptor protein 2	Signal-transducing adaptor protein 2	Homo sapiens	9606	20180704_9606_rev_uniprot_isoforms
Q9Y2K9	STXBP5L	Q9Y2K9	NA	STB5L	STB5L	Syntaxin-binding protein 5-like	Syntaxin-binding protein 5-like	Homo sapiens	9606	20180704_9606_rev_uniprot_isoforms
Q9Y2K9.2	STXBP5L	Q9Y2K9	2	STB5L	STB5L i.2	Isoform 2 of Syntaxin-binding protein 5-like	Syntaxin-binding protein 5-like	Homo sapiens	9606	20180704_9606_rev_uniprot_isoforms
O95210	STBD1	O95210	NA	STBD1	STBD1	Starch-binding domain-containing protein 1	Starch-binding domain-containing protein 1	Homo sapiens	9606	20180704_9606_rev_uniprot_isoforms
Q687X5	STEAP4	Q687X5	NA	STEA4	STEA4	Metalloreductase STEAP4	Metalloreductase STEAP4	Homo sapiens	9606	20180704_9606_rev_uniprot_isoforms
Q687X5.2	STEAP4	Q687X5	2	STEA4	STEA4 i.2	Isoform 2 of Metalloreductase STEAP4	Metalloreductase STEAP4	Homo sapiens	9606	20180704_9606_rev_uniprot_isoforms
O94804	STK10	O94804	NA	STK10	STK10	Serine/threonine-protein kinase 10	Serine/threonine-protein kinase 10	Homo sapiens	9606	20180704_9606_rev_uniprot_isoforms
Q8TAV4	STOML3	Q8TAV4	NA	STML3	STML3	Stomatin-like protein 3	Stomatin-like protein 3	Homo sapiens	9606	20180704_9606_rev_uniprot_isoforms
Q8TAV4.2	STOML3	Q8TAV4	2	STML3	STML3 i.2	Isoform 2 of Stomatin-like protein 3	Stomatin-like protein 3	Homo sapiens	9606	20180704_9606_rev_uniprot_isoforms
Q8N4C7	STX19	Q8N4C7	NA	STX19	STX19	Syntaxin-19	Syntaxin-19	Homo sapiens	9606	20180704_9606_rev_uniprot_isoforms
Q12846	STX4	Q12846	NA	STX4	STX4	Syntaxin-4	Syntaxin-4	Homo sapiens	9606	20180704_9606_rev_uniprot_isoforms
Q12846.2	STX4	Q12846	2	STX4	STX4 i.2	Isoform 2 of Syntaxin-4	Syntaxin-4	Homo sapiens	9606	20180704_9606_rev_uniprot_isoforms
Q9UGT4	SUSD2	Q9UGT4	NA	SUSD2	SUSD2	Sushi domain-containing protein 2	Sushi domain-containing protein 2	Homo sapiens	9606	20180704_9606_rev_uniprot_isoforms
Q8N434	SVOPL	Q8N434	NA	SVOPL	SVOPL	Putative transporter SVOPL	Putative transporter SVOPL	Homo sapiens	9606	20180704_9606_rev_uniprot_isoforms
Q8N434.2	SVOPL	Q8N434	2	SVOPL	SVOPL i.2	Isoform 2 of Putative transporter SVOPL	Putative transporter SVOPL	Homo sapiens	9606	20180704_9606_rev_uniprot_isoforms
Q8N4V2	SVOP	Q8N4V2	NA	SVOP	SVOP	Synaptic vesicle 2-related protein	Synaptic vesicle 2-related protein	Homo sapiens	9606	20180704_9606_rev_uniprot_isoforms
A6NJG2	SOWAHD	A6NJG2	NA	SWAHD	SWAHD	Ankyrin repeat domain-containing protein SOWAHD	Ankyrin repeat domain-containing protein SOWAHD	Homo sapiens	9606	20180704_9606_rev_uniprot_isoforms
Q6NVH7	SWSAP1	Q6NVH7	NA	SWAP1	SWAP1	ATPase SWSAP1	ATPase SWSAP1	Homo sapiens	9606	20180704_9606_rev_uniprot_isoforms
A8MT33	SYCE1L	A8MT33	NA	SYC1L	SYC1L	Synaptonemal complex central element protein 1-like	Synaptonemal complex central element protein 1-like	Homo sapiens	9606	20180704_9606_rev_uniprot_isoforms
A1L190	SYCE3	A1L190	NA	SYCE3	SYCE3	Synaptonemal complex central element protein 3	Synaptonemal complex central element protein 3	Homo sapiens	9606	20180704_9606_rev_uniprot_isoforms
Q9HA77	CARS2	Q9HA77	NA	SYCM	SYCM	Probable cysteine--tRNA ligase, mitochondrial	Probable cysteine--tRNA ligase, mitochondrial	Homo sapiens	9606	20180704_9606_rev_uniprot_isoforms
P60508	ERVFRD-1	P60508	NA	SYCY2	SYCY2	Syncytin-2	Syncytin-2	Homo sapiens	9606	20180704_9606_rev_uniprot_isoforms
O95926	SYF2	O95926	NA	SYF2	SYF2	Pre-mRNA-splicing factor SYF2	Pre-mRNA-splicing factor SYF2	Homo sapiens	9606	20180704_9606_rev_uniprot_isoforms
O95926.2	SYF2	O95926	2	SYF2	SYF2 i.2	Isoform 2 of Pre-mRNA-splicing factor SYF2	Pre-mRNA-splicing factor SYF2	Homo sapiens	9606	20180704_9606_rev_uniprot_isoforms
O95363	FARS2	O95363	NA	SYFM	SYFM	Phenylalanine--tRNA ligase, mitochondrial	Phenylalanine--tRNA ligase, mitochondrial	Homo sapiens	9606	20180704_9606_rev_uniprot_isoforms
Q96PV0	SYNGAP1	Q96PV0	NA	SYGP1	SYGP1	Ras/Rap GTPase-activating protein SynGAP	Ras/Rap GTPase-activating protein SynGAP	Homo sapiens	9606	20180704_9606_rev_uniprot_isoforms
Q96PV0.2	SYNGAP1	Q96PV0	2	SYGP1	SYGP1 i.2	Isoform 2 of Ras/Rap GTPase-activating protein SynGAP	Ras/Rap GTPase-activating protein SynGAP	Homo sapiens	9606	20180704_9606_rev_uniprot_isoforms
Q96PV0.3	SYNGAP1	Q96PV0	3	SYGP1	SYGP1 i.3	Isoform 3 of Ras/Rap GTPase-activating protein SynGAP	Ras/Rap GTPase-activating protein SynGAP	Homo sapiens	9606	20180704_9606_rev_uniprot_isoforms
Q96PV0.4	SYNGAP1	Q96PV0	4	SYGP1	SYGP1 i.4	Isoform 4 of Ras/Rap GTPase-activating protein SynGAP	Ras/Rap GTPase-activating protein SynGAP	Homo sapiens	9606	20180704_9606_rev_uniprot_isoforms
P57105	SYNJ2BP	P57105	NA	SYJ2B	SYJ2B	Synaptojanin-2-binding protein	Synaptojanin-2-binding protein	Homo sapiens	9606	20180704_9606_rev_uniprot_isoforms
Q9H7C4	SYNC	Q9H7C4	NA	SYNCI	SYNCI	Syncoilin	Syncoilin	Homo sapiens	9606	20180704_9606_rev_uniprot_isoforms
Q9H7C4.2	SYNC	Q9H7C4	2	SYNCI	SYNCI i.2	Isoform 2 of Syncoilin	Syncoilin	Homo sapiens	9606	20180704_9606_rev_uniprot_isoforms
Q8NF91	SYNE1	Q8NF91	NA	SYNE1	SYNE1	Nesprin-1	Nesprin-1	Homo sapiens	9606	20180704_9606_rev_uniprot_isoforms
Q8NF91.2	SYNE1	Q8NF91	2	SYNE1	SYNE1 i.2	Isoform 2 of Nesprin-1	Nesprin-1	Homo sapiens	9606	20180704_9606_rev_uniprot_isoforms
Q8NF91.3	SYNE1	Q8NF91	3	SYNE1	SYNE1 i.3	Isoform 3 of Nesprin-1	Nesprin-1	Homo sapiens	9606	20180704_9606_rev_uniprot_isoforms
Q8NF91.4	SYNE1	Q8NF91	4	SYNE1	SYNE1 i.4	Isoform 4 of Nesprin-1	Nesprin-1	Homo sapiens	9606	20180704_9606_rev_uniprot_isoforms
Q8NF91.5	SYNE1	Q8NF91	5	SYNE1	SYNE1 i.5	Isoform 5 of Nesprin-1	Nesprin-1	Homo sapiens	9606	20180704_9606_rev_uniprot_isoforms
Q8NF91.6	SYNE1	Q8NF91	6	SYNE1	SYNE1 i.6	Isoform 6 of Nesprin-1	Nesprin-1	Homo sapiens	9606	20180704_9606_rev_uniprot_isoforms
Q8NF91.7	SYNE1	Q8NF91	7	SYNE1	SYNE1 i.7	Isoform 7 of Nesprin-1	Nesprin-1	Homo sapiens	9606	20180704_9606_rev_uniprot_isoforms
Q8NF91.8	SYNE1	Q8NF91	8	SYNE1	SYNE1 i.8	Isoform 8 of Nesprin-1	Nesprin-1	Homo sapiens	9606	20180704_9606_rev_uniprot_isoforms
Q8NF91.9	SYNE1	Q8NF91	9	SYNE1	SYNE1 i.9	Isoform 9 of Nesprin-1	Nesprin-1	Homo sapiens	9606	20180704_9606_rev_uniprot_isoforms
Q8NF91.10	SYNE1	Q8NF91	10	SYNE1	SYNE1 i.10	Isoform 10 of Nesprin-1	Nesprin-1	Homo sapiens	9606	20180704_9606_rev_uniprot_isoforms
Q8NF91.11	SYNE1	Q8NF91	11	SYNE1	SYNE1 i.11	Isoform 11 of Nesprin-1	Nesprin-1	Homo sapiens	9606	20180704_9606_rev_uniprot_isoforms
Q8NF91.12	SYNE1	Q8NF91	12	SYNE1	SYNE1 i.12	Isoform GSRP-56 of Nesprin-1	Nesprin-1	Homo sapiens	9606	20180704_9606_rev_uniprot_isoforms
O15061	SYNM	O15061	NA	SYNEM	SYNEM	Synemin	Synemin	Homo sapiens	9606	20180704_9606_rev_uniprot_isoforms
O15061.2	SYNM	O15061	2	SYNEM	SYNEM i.2	Isoform 2 of Synemin	Synemin	Homo sapiens	9606	20180704_9606_rev_uniprot_isoforms
O15061.3	SYNM	O15061	3	SYNEM	SYNEM i.3	Isoform 3 of Synemin	Synemin	Homo sapiens	9606	20180704_9606_rev_uniprot_isoforms
Q9UMS6	SYNPO2	Q9UMS6	NA	SYNP2	SYNP2	Synaptopodin-2	Synaptopodin-2	Homo sapiens	9606	20180704_9606_rev_uniprot_isoforms
Q9UMS6.2	SYNPO2	Q9UMS6	2	SYNP2	SYNP2 i.2	Isoform 2 of Synaptopodin-2	Synaptopodin-2	Homo sapiens	9606	20180704_9606_rev_uniprot_isoforms
Q9UMS6.3	SYNPO2	Q9UMS6	3	SYNP2	SYNP2 i.3	Isoform 3 of Synaptopodin-2	Synaptopodin-2	Homo sapiens	9606	20180704_9606_rev_uniprot_isoforms
Q9UMS6.4	SYNPO2	Q9UMS6	4	SYNP2	SYNP2 i.4	Isoform 4 of Synaptopodin-2	Synaptopodin-2	Homo sapiens	9606	20180704_9606_rev_uniprot_isoforms
Q9UMS6.5	SYNPO2	Q9UMS6	5	SYNP2	SYNP2 i.5	Isoform 5 of Synaptopodin-2	Synaptopodin-2	Homo sapiens	9606	20180704_9606_rev_uniprot_isoforms
Q8N3V7	SYNPO	Q8N3V7	NA	SYNPO	SYNPO	Synaptopodin	Synaptopodin	Homo sapiens	9606	20180704_9606_rev_uniprot_isoforms
Q8N3V7.2	SYNPO	Q8N3V7	2	SYNPO	SYNPO i.2	Isoform 2 of Synaptopodin	Synaptopodin	Homo sapiens	9606	20180704_9606_rev_uniprot_isoforms
Q8N3V7.3	SYNPO	Q8N3V7	3	SYNPO	SYNPO i.3	Isoform 3 of Synaptopodin	Synaptopodin	Homo sapiens	9606	20180704_9606_rev_uniprot_isoforms
Q9UMZ2	SYNRG	Q9UMZ2	NA	SYNRG	SYNRG	Synergin gamma	Synergin gamma	Homo sapiens	9606	20180704_9606_rev_uniprot_isoforms
Q9UMZ2.3	SYNRG	Q9UMZ2	3	SYNRG	SYNRG i.3	Isoform 2 of Synergin gamma	Synergin gamma	Homo sapiens	9606	20180704_9606_rev_uniprot_isoforms
Q9UMZ2.4	SYNRG	Q9UMZ2	4	SYNRG	SYNRG i.4	Isoform 3 of Synergin gamma	Synergin gamma	Homo sapiens	9606	20180704_9606_rev_uniprot_isoforms
Q9UMZ2.5	SYNRG	Q9UMZ2	5	SYNRG	SYNRG i.5	Isoform 4 of Synergin gamma	Synergin gamma	Homo sapiens	9606	20180704_9606_rev_uniprot_isoforms
Q9UMZ2.6	SYNRG	Q9UMZ2	6	SYNRG	SYNRG i.6	Isoform 5 of Synergin gamma	Synergin gamma	Homo sapiens	9606	20180704_9606_rev_uniprot_isoforms
Q9UMZ2.7	SYNRG	Q9UMZ2	7	SYNRG	SYNRG i.7	Isoform 6 of Synergin gamma	Synergin gamma	Homo sapiens	9606	20180704_9606_rev_uniprot_isoforms
Q9UMZ2.8	SYNRG	Q9UMZ2	8	SYNRG	SYNRG i.8	Isoform 7 of Synergin gamma	Synergin gamma	Homo sapiens	9606	20180704_9606_rev_uniprot_isoforms
Q9UMZ2.9	SYNRG	Q9UMZ2	9	SYNRG	SYNRG i.9	Isoform 8 of Synergin gamma	Synergin gamma	Homo sapiens	9606	20180704_9606_rev_uniprot_isoforms
Q16563	SYPL1	Q16563	NA	SYPL1	SYPL1	Synaptophysin-like protein 1	Synaptophysin-like protein 1	Homo sapiens	9606	20180704_9606_rev_uniprot_isoforms
Q16563.2	SYPL1	Q16563	2	SYPL1	SYPL1 i.2	Isoform 2 of Synaptophysin-like protein 1	Synaptophysin-like protein 1	Homo sapiens	9606	20180704_9606_rev_uniprot_isoforms
P47897	QARS	P47897	NA	SYQ	SYQ	Glutamine--tRNA ligase	Glutamine--tRNA ligase	Homo sapiens	9606	20180704_9606_rev_uniprot_isoforms
P47897.2	QARS	P47897	2	SYQ	SYQ i.2	Isoform 2 of Glutamine--tRNA ligase	Glutamine--tRNA ligase	Homo sapiens	9606	20180704_9606_rev_uniprot_isoforms
Q7RTT3	SSX9	Q7RTT3	NA	SSX9	SSX9	Protein SSX9	Protein SSX9	Homo sapiens	9606	20180704_9606_rev_uniprot_isoforms
O00338	SULT1C2	O00338	NA	ST1C2	ST1C2	Sulfotransferase 1C2	Sulfotransferase 1C2	Homo sapiens	9606	20180704_9606_rev_uniprot_isoforms
O00338.2	SULT1C2	O00338	2	ST1C2	ST1C2 i.2	Isoform Long of Sulfotransferase 1C2	Sulfotransferase 1C2	Homo sapiens	9606	20180704_9606_rev_uniprot_isoforms
O00204	SULT2B1	O00204	NA	ST2B1	ST2B1	Sulfotransferase family cytosolic 2B member 1	Sulfotransferase family cytosolic 2B member 1	Homo sapiens	9606	20180704_9606_rev_uniprot_isoforms
O00204.2	SULT2B1	O00204	2	ST2B1	ST2B1 i.2	Isoform 2 of Sulfotransferase family cytosolic 2B member 1	Sulfotransferase family cytosolic 2B member 1	Homo sapiens	9606	20180704_9606_rev_uniprot_isoforms
Q9BR01	SULT4A1	Q9BR01	NA	ST4A1	ST4A1	Sulfotransferase 4A1	Sulfotransferase 4A1	Homo sapiens	9606	20180704_9606_rev_uniprot_isoforms
Q9BR01.2	SULT4A1	Q9BR01	2	ST4A1	ST4A1 i.2	Isoform 2 of Sulfotransferase 4A1	Sulfotransferase 4A1	Homo sapiens	9606	20180704_9606_rev_uniprot_isoforms
P59095	STARD6	P59095	NA	STAR6	STAR6	StAR-related lipid transfer protein 6	StAR-related lipid transfer protein 6	Homo sapiens	9606	20180704_9606_rev_uniprot_isoforms
Q9NQZ5	STARD7	Q9NQZ5	NA	STAR7	STAR7	StAR-related lipid transfer protein 7, mitochondrial	StAR-related lipid transfer protein 7, mitochondrial	Homo sapiens	9606	20180704_9606_rev_uniprot_isoforms
Q92502	STARD8	Q92502	NA	STAR8	STAR8	StAR-related lipid transfer protein 8	StAR-related lipid transfer protein 8	Homo sapiens	9606	20180704_9606_rev_uniprot_isoforms
Q92502.2	STARD8	Q92502	2	STAR8	STAR8 i.2	Isoform 2 of StAR-related lipid transfer protein 8	StAR-related lipid transfer protein 8	Homo sapiens	9606	20180704_9606_rev_uniprot_isoforms
P49675	STAR	P49675	NA	STAR	STAR	Steroidogenic acute regulatory protein, mitochondrial	Steroidogenic acute regulatory protein, mitochondrial	Homo sapiens	9606	20180704_9606_rev_uniprot_isoforms
Q14765	STAT4	Q14765	NA	STAT4	STAT4	Signal transducer and activator of transcription 4	Signal transducer and activator of transcription 4	Homo sapiens	9606	20180704_9606_rev_uniprot_isoforms
P42226	STAT6	P42226	NA	STAT6	STAT6	Signal transducer and activator of transcription 6	Signal transducer and activator of transcription 6	Homo sapiens	9606	20180704_9606_rev_uniprot_isoforms
P42226.2	STAT6	P42226	2	STAT6	STAT6 i.2	Isoform 2 of Signal transducer and activator of transcription 6	Signal transducer and activator of transcription 6	Homo sapiens	9606	20180704_9606_rev_uniprot_isoforms
P42226.3	STAT6	P42226	3	STAT6	STAT6 i.3	Isoform 3 of Signal transducer and activator of transcription 6	Signal transducer and activator of transcription 6	Homo sapiens	9606	20180704_9606_rev_uniprot_isoforms
P02808	STATH	P02808	NA	STAT	STAT	Statherin	Statherin	Homo sapiens	9606	20180704_9606_rev_uniprot_isoforms
P02808.2	STATH	P02808	2	STAT	STAT i.2	Isoform 2 of Statherin	Statherin	Homo sapiens	9606	20180704_9606_rev_uniprot_isoforms
Q9UHE8	STEAP1	Q9UHE8	NA	STEA1	STEA1	Metalloreductase STEAP1	Metalloreductase STEAP1	Homo sapiens	9606	20180704_9606_rev_uniprot_isoforms
Q6NZ63	STEAP1B	Q6NZ63	NA	STEAL	STEAL	STEAP family member 1B	STEAP family member 1B	Homo sapiens	9606	20180704_9606_rev_uniprot_isoforms
Q6NZ63.2	STEAP1B	Q6NZ63	2	STEAL	STEAL i.2	Isoform 2 of STEAP family member 1B	STEAP family member 1B	Homo sapiens	9606	20180704_9606_rev_uniprot_isoforms
Q8IWL8	STH	Q8IWL8	NA	STH	STH	Saitohin	Saitohin	Homo sapiens	9606	20180704_9606_rev_uniprot_isoforms
Q9P246	STIM2	Q9P246	NA	STIM2	STIM2	Stromal interaction molecule 2	Stromal interaction molecule 2	Homo sapiens	9606	20180704_9606_rev_uniprot_isoforms
Q9P246.2	STIM2	Q9P246	2	STIM2	STIM2 i.2	Isoform 2 of Stromal interaction molecule 2	Stromal interaction molecule 2	Homo sapiens	9606	20180704_9606_rev_uniprot_isoforms
Q9P246.3	STIM2	Q9P246	3	STIM2	STIM2 i.3	Isoform 3 of Stromal interaction molecule 2	Stromal interaction molecule 2	Homo sapiens	9606	20180704_9606_rev_uniprot_isoforms
O75716	STK16	O75716	NA	STK16	STK16	Serine/threonine-protein kinase 16	Serine/threonine-protein kinase 16	Homo sapiens	9606	20180704_9606_rev_uniprot_isoforms
Q9BYT3	STK33	Q9BYT3	NA	STK33	STK33	Serine/threonine-protein kinase 33	Serine/threonine-protein kinase 33	Homo sapiens	9606	20180704_9606_rev_uniprot_isoforms
Q9BYT3.2	STK33	Q9BYT3	2	STK33	STK33 i.2	Isoform 2 of Serine/threonine-protein kinase 33	Serine/threonine-protein kinase 33	Homo sapiens	9606	20180704_9606_rev_uniprot_isoforms
P27105	STOM	P27105	NA	STOM	STOM	Erythrocyte band 7 integral membrane protein	Erythrocyte band 7 integral membrane protein	Homo sapiens	9606	20180704_9606_rev_uniprot_isoforms
P27105.2	STOM	P27105	2	STOM	STOM i.2	Isoform 2 of Erythrocyte band 7 integral membrane protein	Erythrocyte band 7 integral membrane protein	Homo sapiens	9606	20180704_9606_rev_uniprot_isoforms
Q9P2F5	STOX2	Q9P2F5	NA	STOX2	STOX2	Storkhead-box protein 2	Storkhead-box protein 2	Homo sapiens	9606	20180704_9606_rev_uniprot_isoforms
Q9P2F5.2	STOX2	Q9P2F5	2	STOX2	STOX2 i.2	Isoform 2 of Storkhead-box protein 2	Storkhead-box protein 2	Homo sapiens	9606	20180704_9606_rev_uniprot_isoforms
Q7RTU9	STRC	Q7RTU9	NA	STRC	STRC	Stereocilin	Stereocilin	Homo sapiens	9606	20180704_9606_rev_uniprot_isoforms
Q9NRL3	STRN4	Q9NRL3	NA	STRN4	STRN4	Striatin-4	Striatin-4	Homo sapiens	9606	20180704_9606_rev_uniprot_isoforms
Q9NRL3.2	STRN4	Q9NRL3	2	STRN4	STRN4 i.2	Isoform 2 of Striatin-4	Striatin-4	Homo sapiens	9606	20180704_9606_rev_uniprot_isoforms
Q9NRL3.3	STRN4	Q9NRL3	3	STRN4	STRN4 i.3	Isoform 3 of Striatin-4	Striatin-4	Homo sapiens	9606	20180704_9606_rev_uniprot_isoforms
Q9P2W9	STX18	Q9P2W9	NA	STX18	STX18	Syntaxin-18	Syntaxin-18	Homo sapiens	9606	20180704_9606_rev_uniprot_isoforms
P32856	STX2	P32856	NA	STX2	STX2	Syntaxin-2	Syntaxin-2	Homo sapiens	9606	20180704_9606_rev_uniprot_isoforms
P32856.2	STX2	P32856	2	STX2	STX2 i.2	Isoform 1 of Syntaxin-2	Syntaxin-2	Homo sapiens	9606	20180704_9606_rev_uniprot_isoforms
P32856.3	STX2	P32856	3	STX2	STX2 i.3	Isoform 2 of Syntaxin-2	Syntaxin-2	Homo sapiens	9606	20180704_9606_rev_uniprot_isoforms
O43752	STX6	O43752	NA	STX6	STX6	Syntaxin-6	Syntaxin-6	Homo sapiens	9606	20180704_9606_rev_uniprot_isoforms
O43752.2	STX6	O43752	2	STX6	STX6 i.2	Isoform 2 of Syntaxin-6	Syntaxin-6	Homo sapiens	9606	20180704_9606_rev_uniprot_isoforms
Q6J9G0	STYK1	Q6J9G0	NA	STYK1	STYK1	Tyrosine-protein kinase STYK1	Tyrosine-protein kinase STYK1	Homo sapiens	9606	20180704_9606_rev_uniprot_isoforms
P53597	SUCLG1	P53597	NA	SUCA	SUCA	Succinate--CoA ligase [ADP/GDP-forming] subunit alpha, mitochondrial	Succinate--CoA ligase [ADP/GDP-forming] subunit alpha, mitochondrial	Homo sapiens	9606	20180704_9606_rev_uniprot_isoforms
Q96I99	SUCLG2	Q96I99	NA	SUCB2	SUCB2	Succinate--CoA ligase [GDP-forming] subunit beta, mitochondrial	Succinate--CoA ligase [GDP-forming] subunit beta, mitochondrial	Homo sapiens	9606	20180704_9606_rev_uniprot_isoforms
Q96I99.2	SUCLG2	Q96I99	2	SUCB2	SUCB2 i.2	Isoform 2 of Succinate--CoA ligase [GDP-forming] subunit beta, mitochondrial	Succinate--CoA ligase [GDP-forming] subunit beta, mitochondrial	Homo sapiens	9606	20180704_9606_rev_uniprot_isoforms
Q8IWZ8	SUGP1	Q8IWZ8	NA	SUGP1	SUGP1	SURP and G-patch domain-containing protein 1	SURP and G-patch domain-containing protein 1	Homo sapiens	9606	20180704_9606_rev_uniprot_isoforms
Q8IWZ8.2	SUGP1	Q8IWZ8	2	SUGP1	SUGP1 i.2	Isoform 2 of SURP and G-patch domain-containing protein 1	SURP and G-patch domain-containing protein 1	Homo sapiens	9606	20180704_9606_rev_uniprot_isoforms
Q6EEV6	SUMO4	Q6EEV6	NA	SUMO4	SUMO4	Small ubiquitin-related modifier 4	Small ubiquitin-related modifier 4	Homo sapiens	9606	20180704_9606_rev_uniprot_isoforms
O94901	SUN1	O94901	NA	SUN1	SUN1	SUN domain-containing protein 1	SUN domain-containing protein 1	Homo sapiens	9606	20180704_9606_rev_uniprot_isoforms
O94901.2	SUN1	O94901	2	SUN1	SUN1 i.2	Isoform 2 of SUN domain-containing protein 1	SUN domain-containing protein 1	Homo sapiens	9606	20180704_9606_rev_uniprot_isoforms
O94901.3	SUN1	O94901	3	SUN1	SUN1 i.3	Isoform 3 of SUN domain-containing protein 1	SUN domain-containing protein 1	Homo sapiens	9606	20180704_9606_rev_uniprot_isoforms
O94901.4	SUN1	O94901	4	SUN1	SUN1 i.4	Isoform 4 of SUN domain-containing protein 1	SUN domain-containing protein 1	Homo sapiens	9606	20180704_9606_rev_uniprot_isoforms
O94901.5	SUN1	O94901	5	SUN1	SUN1 i.5	Isoform 5 of SUN domain-containing protein 1	SUN domain-containing protein 1	Homo sapiens	9606	20180704_9606_rev_uniprot_isoforms
O94901.6	SUN1	O94901	6	SUN1	SUN1 i.6	Isoform 6 of SUN domain-containing protein 1	SUN domain-containing protein 1	Homo sapiens	9606	20180704_9606_rev_uniprot_isoforms
O94901.7	SUN1	O94901	7	SUN1	SUN1 i.7	Isoform 7 of SUN domain-containing protein 1	SUN domain-containing protein 1	Homo sapiens	9606	20180704_9606_rev_uniprot_isoforms
O94901.8	SUN1	O94901	8	SUN1	SUN1 i.8	Isoform 8 of SUN domain-containing protein 1	SUN domain-containing protein 1	Homo sapiens	9606	20180704_9606_rev_uniprot_isoforms
O94901.9	SUN1	O94901	9	SUN1	SUN1 i.9	Isoform 9 of SUN domain-containing protein 1	SUN domain-containing protein 1	Homo sapiens	9606	20180704_9606_rev_uniprot_isoforms
Q8TAQ9	SUN3	Q8TAQ9	NA	SUN3	SUN3	SUN domain-containing protein 3	SUN domain-containing protein 3	Homo sapiens	9606	20180704_9606_rev_uniprot_isoforms
Q8TAQ9.2	SUN3	Q8TAQ9	2	SUN3	SUN3 i.2	Isoform 2 of SUN domain-containing protein 3	SUN domain-containing protein 3	Homo sapiens	9606	20180704_9606_rev_uniprot_isoforms
Q8TAQ9.3	SUN3	Q8TAQ9	3	SUN3	SUN3 i.3	Isoform 3 of SUN domain-containing protein 3	SUN domain-containing protein 3	Homo sapiens	9606	20180704_9606_rev_uniprot_isoforms
Q9UH65	SWAP70	Q9UH65	NA	SWP70	SWP70	Switch-associated protein 70	Switch-associated protein 70	Homo sapiens	9606	20180704_9606_rev_uniprot_isoforms
Q9NX95	SYBU	Q9NX95	NA	SYBU	SYBU	Syntabulin	Syntabulin	Homo sapiens	9606	20180704_9606_rev_uniprot_isoforms
Q9NX95.2	SYBU	Q9NX95	2	SYBU	SYBU i.2	Isoform 2 of Syntabulin	Syntabulin	Homo sapiens	9606	20180704_9606_rev_uniprot_isoforms
Q9NX95.3	SYBU	Q9NX95	3	SYBU	SYBU i.3	Isoform 3 of Syntabulin	Syntabulin	Homo sapiens	9606	20180704_9606_rev_uniprot_isoforms
Q9NX95.4	SYBU	Q9NX95	4	SYBU	SYBU i.4	Isoform 4 of Syntabulin	Syntabulin	Homo sapiens	9606	20180704_9606_rev_uniprot_isoforms
Q9NX95.5	SYBU	Q9NX95	5	SYBU	SYBU i.5	Isoform 5 of Syntabulin	Syntabulin	Homo sapiens	9606	20180704_9606_rev_uniprot_isoforms
Q5T4T6	SYCP2L	Q5T4T6	NA	SYC2L	SYC2L	Synaptonemal complex protein 2-like	Synaptonemal complex protein 2-like	Homo sapiens	9606	20180704_9606_rev_uniprot_isoforms
Q5T4T6.2	SYCP2L	Q5T4T6	2	SYC2L	SYC2L i.2	Isoform 2 of Synaptonemal complex protein 2-like	Synaptonemal complex protein 2-like	Homo sapiens	9606	20180704_9606_rev_uniprot_isoforms
Q8N0S2	SYCE1	Q8N0S2	NA	SYCE1	SYCE1	Synaptonemal complex central element protein 1	Synaptonemal complex central element protein 1	Homo sapiens	9606	20180704_9606_rev_uniprot_isoforms
Q8N0S2.2	SYCE1	Q8N0S2	2	SYCE1	SYCE1 i.2	Isoform 2 of Synaptonemal complex central element protein 1	Synaptonemal complex central element protein 1	Homo sapiens	9606	20180704_9606_rev_uniprot_isoforms
Q8N0S2.3	SYCE1	Q8N0S2	3	SYCE1	SYCE1 i.3	Isoform 3 of Synaptonemal complex central element protein 1	Synaptonemal complex central element protein 1	Homo sapiens	9606	20180704_9606_rev_uniprot_isoforms
Q0VAF6	SYCN	Q0VAF6	NA	SYCN	SYCN	Syncollin	Syncollin	Homo sapiens	9606	20180704_9606_rev_uniprot_isoforms
Q15431	SYCP1	Q15431	NA	SYCP1	SYCP1	Synaptonemal complex protein 1	Synaptonemal complex protein 1	Homo sapiens	9606	20180704_9606_rev_uniprot_isoforms
Q9BX26	SYCP2	Q9BX26	NA	SYCP2	SYCP2	Synaptonemal complex protein 2	Synaptonemal complex protein 2	Homo sapiens	9606	20180704_9606_rev_uniprot_isoforms
P14868	DARS	P14868	NA	SYDC	SYDC	Aspartate--tRNA ligase, cytoplasmic	Aspartate--tRNA ligase, cytoplasmic	Homo sapiens	9606	20180704_9606_rev_uniprot_isoforms
P14868.2	DARS	P14868	2	SYDC	SYDC i.2	Isoform 2 of Aspartate--tRNA ligase, cytoplasmic	Aspartate--tRNA ligase, cytoplasmic	Homo sapiens	9606	20180704_9606_rev_uniprot_isoforms
P12081	HARS	P12081	NA	SYHC	SYHC	Histidine--tRNA ligase, cytoplasmic	Histidine--tRNA ligase, cytoplasmic	Homo sapiens	9606	20180704_9606_rev_uniprot_isoforms
P12081.2	HARS	P12081	2	SYHC	SYHC i.2	Isoform 2 of Histidine--tRNA ligase, cytoplasmic	Histidine--tRNA ligase, cytoplasmic	Homo sapiens	9606	20180704_9606_rev_uniprot_isoforms
P12081.3	HARS	P12081	3	SYHC	SYHC i.3	Isoform 3 of Histidine--tRNA ligase, cytoplasmic	Histidine--tRNA ligase, cytoplasmic	Homo sapiens	9606	20180704_9606_rev_uniprot_isoforms
P12081.4	HARS	P12081	4	SYHC	SYHC i.4	Isoform 4 of Histidine--tRNA ligase, cytoplasmic	Histidine--tRNA ligase, cytoplasmic	Homo sapiens	9606	20180704_9606_rev_uniprot_isoforms
Q15046	KARS	Q15046	NA	SYK	SYK	Lysine--tRNA ligase	Lysine--tRNA ligase	Homo sapiens	9606	20180704_9606_rev_uniprot_isoforms
Q15046.2	KARS	Q15046	2	SYK	SYK i.2	Isoform Mitochondrial of Lysine--tRNA ligase	Lysine--tRNA ligase	Homo sapiens	9606	20180704_9606_rev_uniprot_isoforms
Q15031	LARS2	Q15031	NA	SYLM	SYLM	Probable leucine--tRNA ligase, mitochondrial	Probable leucine--tRNA ligase, mitochondrial	Homo sapiens	9606	20180704_9606_rev_uniprot_isoforms
Q15527	SURF2	Q15527	NA	SURF2	SURF2	Surfeit locus protein 2	Surfeit locus protein 2	Homo sapiens	9606	20180704_9606_rev_uniprot_isoforms
O43463	SUV39H1	O43463	NA	SUV91	SUV91	Histone-lysine N-methyltransferase SUV39H1	Histone-lysine N-methyltransferase SUV39H1	Homo sapiens	9606	20180704_9606_rev_uniprot_isoforms
O43463.2	SUV39H1	O43463	2	SUV91	SUV91 i.2	Isoform 2 of Histone-lysine N-methyltransferase SUV39H1	Histone-lysine N-methyltransferase SUV39H1	Homo sapiens	9606	20180704_9606_rev_uniprot_isoforms
Q5JPH6	EARS2	Q5JPH6	NA	SYEM	SYEM	Probable glutamate--tRNA ligase, mitochondrial	Probable glutamate--tRNA ligase, mitochondrial	Homo sapiens	9606	20180704_9606_rev_uniprot_isoforms
Q5JPH6.2	EARS2	Q5JPH6	2	SYEM	SYEM i.2	Isoform 2 of Probable glutamate--tRNA ligase, mitochondrial	Probable glutamate--tRNA ligase, mitochondrial	Homo sapiens	9606	20180704_9606_rev_uniprot_isoforms
P56192	MARS	P56192	NA	SYMC	SYMC	Methionine--tRNA ligase, cytoplasmic	Methionine--tRNA ligase, cytoplasmic	Homo sapiens	9606	20180704_9606_rev_uniprot_isoforms
P56192.2	MARS	P56192	2	SYMC	SYMC i.2	Isoform 2 of Methionine--tRNA ligase, cytoplasmic	Methionine--tRNA ligase, cytoplasmic	Homo sapiens	9606	20180704_9606_rev_uniprot_isoforms
O43776	NARS	O43776	NA	SYNC	SYNC	Asparagine--tRNA ligase, cytoplasmic	Asparagine--tRNA ligase, cytoplasmic	Homo sapiens	9606	20180704_9606_rev_uniprot_isoforms
O43776.2	NARS	O43776	2	SYNC	SYNC i.2	Isoform 2 of Asparagine--tRNA ligase, cytoplasmic	Asparagine--tRNA ligase, cytoplasmic	Homo sapiens	9606	20180704_9606_rev_uniprot_isoforms
Q6ZMZ3	SYNE3	Q6ZMZ3	NA	SYNE3	SYNE3	Nesprin-3	Nesprin-3	Homo sapiens	9606	20180704_9606_rev_uniprot_isoforms
Q6ZMZ3.2	SYNE3	Q6ZMZ3	2	SYNE3	SYNE3 i.2	Isoform 2 of Nesprin-3	Nesprin-3	Homo sapiens	9606	20180704_9606_rev_uniprot_isoforms
Q6ZMZ3.3	SYNE3	Q6ZMZ3	3	SYNE3	SYNE3 i.3	Isoform 3 of Nesprin-3	Nesprin-3	Homo sapiens	9606	20180704_9606_rev_uniprot_isoforms
Q9H7V2	SYNDIG1	Q9H7V2	NA	SYNG1	SYNG1	Synapse differentiation-inducing gene protein 1	Synapse differentiation-inducing gene protein 1	Homo sapiens	9606	20180704_9606_rev_uniprot_isoforms
O43426	SYNJ1	O43426	NA	SYNJ1	SYNJ1	Synaptojanin-1	Synaptojanin-1	Homo sapiens	9606	20180704_9606_rev_uniprot_isoforms
O43426.2	SYNJ1	O43426	2	SYNJ1	SYNJ1 i.2	Isoform 2 of Synaptojanin-1	Synaptojanin-1	Homo sapiens	9606	20180704_9606_rev_uniprot_isoforms
O43426.4	SYNJ1	O43426	4	SYNJ1	SYNJ1 i.4	Isoform 3 of Synaptojanin-1	Synaptojanin-1	Homo sapiens	9606	20180704_9606_rev_uniprot_isoforms
O43426.5	SYNJ1	O43426	5	SYNJ1	SYNJ1 i.5	Isoform 4 of Synaptojanin-1	Synaptojanin-1	Homo sapiens	9606	20180704_9606_rev_uniprot_isoforms
Q96I59	NARS2	Q96I59	NA	SYNM	SYNM	Probable asparagine--tRNA ligase, mitochondrial	Probable asparagine--tRNA ligase, mitochondrial	Homo sapiens	9606	20180704_9606_rev_uniprot_isoforms
Q96I59.2	NARS2	Q96I59	2	SYNM	SYNM i.2	Isoform 2 of Probable asparagine--tRNA ligase, mitochondrial	Probable asparagine--tRNA ligase, mitochondrial	Homo sapiens	9606	20180704_9606_rev_uniprot_isoforms
P08247	SYP	P08247	NA	SYPH	SYPH	Synaptophysin	Synaptophysin	Homo sapiens	9606	20180704_9606_rev_uniprot_isoforms
P08247.2	SYP	P08247	2	SYPH	SYPH i.2	Isoform 2 of Synaptophysin	Synaptophysin	Homo sapiens	9606	20180704_9606_rev_uniprot_isoforms
Q5VXT5	SYPL2	Q5VXT5	NA	SYPL2	SYPL2	Synaptophysin-like protein 2	Synaptophysin-like protein 2	Homo sapiens	9606	20180704_9606_rev_uniprot_isoforms
Q5VXT5.2	SYPL2	Q5VXT5	2	SYPL2	SYPL2 i.2	Isoform 2 of Synaptophysin-like protein 2	Synaptophysin-like protein 2	Homo sapiens	9606	20180704_9606_rev_uniprot_isoforms
Q6XYQ8	SYT10	Q6XYQ8	NA	SYT10	SYT10	Synaptotagmin-10	Synaptotagmin-10	Homo sapiens	9606	20180704_9606_rev_uniprot_isoforms
Q9BSW7	SYT17	Q9BSW7	NA	SYT17	SYT17	Synaptotagmin-17	Synaptotagmin-17	Homo sapiens	9606	20180704_9606_rev_uniprot_isoforms
Q9HCH5	SYTL2	Q9HCH5	NA	SYTL2	SYTL2	Synaptotagmin-like protein 2	Synaptotagmin-like protein 2	Homo sapiens	9606	20180704_9606_rev_uniprot_isoforms
Q9HCH5.2	SYTL2	Q9HCH5	2	SYTL2	SYTL2 i.2	Isoform 2 of Synaptotagmin-like protein 2	Synaptotagmin-like protein 2	Homo sapiens	9606	20180704_9606_rev_uniprot_isoforms
Q9HCH5.4	SYTL2	Q9HCH5	4	SYTL2	SYTL2 i.4	Isoform 3 of Synaptotagmin-like protein 2	Synaptotagmin-like protein 2	Homo sapiens	9606	20180704_9606_rev_uniprot_isoforms
Q9HCH5.6	SYTL2	Q9HCH5	6	SYTL2	SYTL2 i.6	Isoform 4 of Synaptotagmin-like protein 2	Synaptotagmin-like protein 2	Homo sapiens	9606	20180704_9606_rev_uniprot_isoforms
Q9HCH5.7	SYTL2	Q9HCH5	7	SYTL2	SYTL2 i.7	Isoform 5 of Synaptotagmin-like protein 2	Synaptotagmin-like protein 2	Homo sapiens	9606	20180704_9606_rev_uniprot_isoforms
Q9HCH5.8	SYTL2	Q9HCH5	8	SYTL2	SYTL2 i.8	Isoform 6 of Synaptotagmin-like protein 2	Synaptotagmin-like protein 2	Homo sapiens	9606	20180704_9606_rev_uniprot_isoforms
Q9HCH5.9	SYTL2	Q9HCH5	9	SYTL2	SYTL2 i.9	Isoform 7 of Synaptotagmin-like protein 2	Synaptotagmin-like protein 2	Homo sapiens	9606	20180704_9606_rev_uniprot_isoforms
Q9HCH5.11	SYTL2	Q9HCH5	11	SYTL2	SYTL2 i.11	Isoform 8 of Synaptotagmin-like protein 2	Synaptotagmin-like protein 2	Homo sapiens	9606	20180704_9606_rev_uniprot_isoforms
Q9HCH5.12	SYTL2	Q9HCH5	12	SYTL2	SYTL2 i.12	Isoform 9 of Synaptotagmin-like protein 2	Synaptotagmin-like protein 2	Homo sapiens	9606	20180704_9606_rev_uniprot_isoforms
Q9HCH5.13	SYTL2	Q9HCH5	13	SYTL2	SYTL2 i.13	Isoform 10 of Synaptotagmin-like protein 2	Synaptotagmin-like protein 2	Homo sapiens	9606	20180704_9606_rev_uniprot_isoforms
Q9HCH5.14	SYTL2	Q9HCH5	14	SYTL2	SYTL2 i.14	Isoform 11 of Synaptotagmin-like protein 2	Synaptotagmin-like protein 2	Homo sapiens	9606	20180704_9606_rev_uniprot_isoforms
Q9HCH5.15	SYTL2	Q9HCH5	15	SYTL2	SYTL2 i.15	Isoform 12 of Synaptotagmin-like protein 2	Synaptotagmin-like protein 2	Homo sapiens	9606	20180704_9606_rev_uniprot_isoforms
P26640	VARS	P26640	NA	SYVC	SYVC	Valine--tRNA ligase	Valine--tRNA ligase	Homo sapiens	9606	20180704_9606_rev_uniprot_isoforms
P26640.2	VARS	P26640	2	SYVC	SYVC i.2	Isoform 2 of Valine--tRNA ligase	Valine--tRNA ligase	Homo sapiens	9606	20180704_9606_rev_uniprot_isoforms
P23381	WARS	P23381	NA	SYWC	SYWC	Tryptophan--tRNA ligase, cytoplasmic	Tryptophan--tRNA ligase, cytoplasmic	Homo sapiens	9606	20180704_9606_rev_uniprot_isoforms
P23381.2	WARS	P23381	2	SYWC	SYWC i.2	Isoform 2 of Tryptophan--tRNA ligase, cytoplasmic	Tryptophan--tRNA ligase, cytoplasmic	Homo sapiens	9606	20180704_9606_rev_uniprot_isoforms
P54577	YARS	P54577	NA	SYYC	SYYC	Tyrosine--tRNA ligase, cytoplasmic	Tyrosine--tRNA ligase, cytoplasmic	Homo sapiens	9606	20180704_9606_rev_uniprot_isoforms
Q9NUJ3	TCP11L1	Q9NUJ3	NA	T11L1	T11L1	T-complex protein 11-like protein 1	T-complex protein 11-like protein 1	Homo sapiens	9606	20180704_9606_rev_uniprot_isoforms
Q14DG7	TMEM132B	Q14DG7	NA	T132B	T132B	Transmembrane protein 132B	Transmembrane protein 132B	Homo sapiens	9606	20180704_9606_rev_uniprot_isoforms
Q14DG7.2	TMEM132B	Q14DG7	2	T132B	T132B i.2	Isoform 2 of Transmembrane protein 132B	Transmembrane protein 132B	Homo sapiens	9606	20180704_9606_rev_uniprot_isoforms
Q14DG7.3	TMEM132B	Q14DG7	3	T132B	T132B i.3	Isoform 3 of Transmembrane protein 132B	Transmembrane protein 132B	Homo sapiens	9606	20180704_9606_rev_uniprot_isoforms
Q86TG1	TMEM150A	Q86TG1	NA	T150A	T150A	Transmembrane protein 150A	Transmembrane protein 150A	Homo sapiens	9606	20180704_9606_rev_uniprot_isoforms
Q86TG1.2	TMEM150A	Q86TG1	2	T150A	T150A i.2	Isoform 2 of Transmembrane protein 150A	Transmembrane protein 150A	Homo sapiens	9606	20180704_9606_rev_uniprot_isoforms
Q5T4T1	TMEM170B	Q5T4T1	NA	T170B	T170B	Transmembrane protein 170B	Transmembrane protein 170B	Homo sapiens	9606	20180704_9606_rev_uniprot_isoforms
Q96HP8	TMEM176A	Q96HP8	NA	T176A	T176A	Transmembrane protein 176A	Transmembrane protein 176A	Homo sapiens	9606	20180704_9606_rev_uniprot_isoforms
Q7Z7N9	TMEM179B	Q7Z7N9	NA	T179B	T179B	Transmembrane protein 179B	Transmembrane protein 179B	Homo sapiens	9606	20180704_9606_rev_uniprot_isoforms
Q1AE95	TMEM183B	Q1AE95	NA	T183B	T183B	Transmembrane protein 183B	Transmembrane protein 183B	Homo sapiens	9606	20180704_9606_rev_uniprot_isoforms
Q9H7F4	TMEM185B	Q9H7F4	NA	T185B	T185B	Transmembrane protein 185B	Transmembrane protein 185B	Homo sapiens	9606	20180704_9606_rev_uniprot_isoforms
Q69YZ2	TMEM200B	Q69YZ2	NA	T200B	T200B	Transmembrane protein 200B	Transmembrane protein 200B	Homo sapiens	9606	20180704_9606_rev_uniprot_isoforms
B2RXF0	TMEM229A	B2RXF0	NA	T229A	T229A	Transmembrane protein 229A	Transmembrane protein 229A	Homo sapiens	9606	20180704_9606_rev_uniprot_isoforms
Q8NBD8	TMEM229B	Q8NBD8	NA	T229B	T229B	Transmembrane protein 229B	Transmembrane protein 229B	Homo sapiens	9606	20180704_9606_rev_uniprot_isoforms
Q9Y3Q8	TSC22D4	Q9Y3Q8	NA	T22D4	T22D4	TSC22 domain family protein 4	TSC22 domain family protein 4	Homo sapiens	9606	20180704_9606_rev_uniprot_isoforms
Q9Y3Q8.2	TSC22D4	Q9Y3Q8	2	T22D4	T22D4 i.2	Isoform 2 of TSC22 domain family protein 4	TSC22 domain family protein 4	Homo sapiens	9606	20180704_9606_rev_uniprot_isoforms
Q96EM0	L3HYPDH	Q96EM0	NA	T3HPD	T3HPD	Trans-3-hydroxy-L-proline dehydratase	Trans-3-hydroxy-L-proline dehydratase	Homo sapiens	9606	20180704_9606_rev_uniprot_isoforms
O14894	TM4SF5	O14894	NA	T4S5	T4S5	Transmembrane 4 L6 family member 5	Transmembrane 4 L6 family member 5	Homo sapiens	9606	20180704_9606_rev_uniprot_isoforms
Q8IXH6	TP53INP2	Q8IXH6	NA	T53I2	T53I2	Tumor protein p53-inducible nuclear protein 2	Tumor protein p53-inducible nuclear protein 2	Homo sapiens	9606	20180704_9606_rev_uniprot_isoforms
Q9NP77	SSU72	Q9NP77	NA	SSU72	SSU72	RNA polymerase II subunit A C-terminal domain phosphatase SSU72	RNA polymerase II subunit A C-terminal domain phosphatase SSU72	Homo sapiens	9606	20180704_9606_rev_uniprot_isoforms
Q9NP77.2	SSU72	Q9NP77	2	SSU72	SSU72 i.2	Isoform 2 of RNA polymerase II subunit A C-terminal domain phosphatase SSU72	RNA polymerase II subunit A C-terminal domain phosphatase SSU72	Homo sapiens	9606	20180704_9606_rev_uniprot_isoforms
O60225	SSX5	O60225	NA	SSX5	SSX5	Protein SSX5	Protein SSX5	Homo sapiens	9606	20180704_9606_rev_uniprot_isoforms
O60225.2	SSX5	O60225	2	SSX5	SSX5 i.2	Isoform 2 of Protein SSX5	Protein SSX5	Homo sapiens	9606	20180704_9606_rev_uniprot_isoforms
Q8TDR2	STK35	Q8TDR2	NA	STK35	STK35	Serine/threonine-protein kinase 35	Serine/threonine-protein kinase 35	Homo sapiens	9606	20180704_9606_rev_uniprot_isoforms
Q9NRP7	STK36	Q9NRP7	NA	STK36	STK36	Serine/threonine-protein kinase 36	Serine/threonine-protein kinase 36	Homo sapiens	9606	20180704_9606_rev_uniprot_isoforms
Q9NRP7.2	STK36	Q9NRP7	2	STK36	STK36 i.2	Isoform 2 of Serine/threonine-protein kinase 36	Serine/threonine-protein kinase 36	Homo sapiens	9606	20180704_9606_rev_uniprot_isoforms
Q15208	STK38	Q15208	NA	STK38	STK38	Serine/threonine-protein kinase 38	Serine/threonine-protein kinase 38	Homo sapiens	9606	20180704_9606_rev_uniprot_isoforms
Q13043	STK4	Q13043	NA	STK4	STK4	Serine/threonine-protein kinase 4	Serine/threonine-protein kinase 4	Homo sapiens	9606	20180704_9606_rev_uniprot_isoforms
Q13043.2	STK4	Q13043	2	STK4	STK4 i.2	Isoform 2 of Serine/threonine-protein kinase 4	Serine/threonine-protein kinase 4	Homo sapiens	9606	20180704_9606_rev_uniprot_isoforms
Q9NZ72	STMN3	Q9NZ72	NA	STMN3	STMN3	Stathmin-3	Stathmin-3	Homo sapiens	9606	20180704_9606_rev_uniprot_isoforms
Q9NZ72.2	STMN3	Q9NZ72	2	STMN3	STMN3 i.2	Isoform 2 of Stathmin-3	Stathmin-3	Homo sapiens	9606	20180704_9606_rev_uniprot_isoforms
E0CX11	STMP1	E0CX11	NA	STMP1	STMP1	Short transmembrane mitochondrial protein 1	Short transmembrane mitochondrial protein 1	Homo sapiens	9606	20180704_9606_rev_uniprot_isoforms
Q8WXE9	STON2	Q8WXE9	NA	STON2	STON2	Stonin-2	Stonin-2	Homo sapiens	9606	20180704_9606_rev_uniprot_isoforms
Q8WXE9.3	STON2	Q8WXE9	3	STON2	STON2 i.3	Isoform 2 of Stonin-2	Stonin-2	Homo sapiens	9606	20180704_9606_rev_uniprot_isoforms
Q05952	TNP2	Q05952	NA	STP2	STP2	Nuclear transition protein 2	Nuclear transition protein 2	Homo sapiens	9606	20180704_9606_rev_uniprot_isoforms
Q9H6E5	TUT1	Q9H6E5	NA	STPAP	STPAP	Speckle targeted PIP5K1A-regulated poly(A) polymerase	Speckle targeted PIP5K1A-regulated poly(A) polymerase	Homo sapiens	9606	20180704_9606_rev_uniprot_isoforms
Q7RTN6	STRADA	Q7RTN6	NA	STRAA	STRAA	STE20-related kinase adapter protein alpha	STE20-related kinase adapter protein alpha	Homo sapiens	9606	20180704_9606_rev_uniprot_isoforms
Q7RTN6.2	STRADA	Q7RTN6	2	STRAA	STRAA i.2	Isoform 2 of STE20-related kinase adapter protein alpha	STE20-related kinase adapter protein alpha	Homo sapiens	9606	20180704_9606_rev_uniprot_isoforms
Q7RTN6.3	STRADA	Q7RTN6	3	STRAA	STRAA i.3	Isoform 3 of STE20-related kinase adapter protein alpha	STE20-related kinase adapter protein alpha	Homo sapiens	9606	20180704_9606_rev_uniprot_isoforms
Q7RTN6.4	STRADA	Q7RTN6	4	STRAA	STRAA i.4	Isoform 4 of STE20-related kinase adapter protein alpha	STE20-related kinase adapter protein alpha	Homo sapiens	9606	20180704_9606_rev_uniprot_isoforms
Q7RTN6.5	STRADA	Q7RTN6	5	STRAA	STRAA i.5	Isoform 5 of STE20-related kinase adapter protein alpha	STE20-related kinase adapter protein alpha	Homo sapiens	9606	20180704_9606_rev_uniprot_isoforms
Q7RTN6.6	STRADA	Q7RTN6	6	STRAA	STRAA i.6	Isoform 6 of STE20-related kinase adapter protein alpha	STE20-related kinase adapter protein alpha	Homo sapiens	9606	20180704_9606_rev_uniprot_isoforms
Q96SI9	STRBP	Q96SI9	NA	STRBP	STRBP	Spermatid perinuclear RNA-binding protein	Spermatid perinuclear RNA-binding protein	Homo sapiens	9606	20180704_9606_rev_uniprot_isoforms
Q96SI9.2	STRBP	Q96SI9	2	STRBP	STRBP i.2	Isoform 2 of Spermatid perinuclear RNA-binding protein	Spermatid perinuclear RNA-binding protein	Homo sapiens	9606	20180704_9606_rev_uniprot_isoforms
O43815	STRN	O43815	NA	STRN	STRN	Striatin	Striatin	Homo sapiens	9606	20180704_9606_rev_uniprot_isoforms
O43815.2	STRN	O43815	2	STRN	STRN i.2	Isoform 2 of Striatin	Striatin	Homo sapiens	9606	20180704_9606_rev_uniprot_isoforms
P46977	STT3A	P46977	NA	STT3A	STT3A	Dolichyl-diphosphooligosaccharide--protein glycosyltransferase subunit STT3A	Dolichyl-diphosphooligosaccharide--protein glycosyltransferase subunit STT3A	Homo sapiens	9606	20180704_9606_rev_uniprot_isoforms
P46977.2	STT3A	P46977	2	STT3A	STT3A i.2	Isoform 2 of Dolichyl-diphosphooligosaccharide--protein glycosyltransferase subunit STT3A	Dolichyl-diphosphooligosaccharide--protein glycosyltransferase subunit STT3A	Homo sapiens	9606	20180704_9606_rev_uniprot_isoforms
Q69YW2	STUM	Q69YW2	NA	STUM	STUM	Protein stum homolog	Protein stum homolog	Homo sapiens	9606	20180704_9606_rev_uniprot_isoforms
O75558	STX11	O75558	NA	STX11	STX11	Syntaxin-11	Syntaxin-11	Homo sapiens	9606	20180704_9606_rev_uniprot_isoforms
P56962	STX17	P56962	NA	STX17	STX17	Syntaxin-17	Syntaxin-17	Homo sapiens	9606	20180704_9606_rev_uniprot_isoforms
P61266	STX1B	P61266	NA	STX1B	STX1B	Syntaxin-1B	Syntaxin-1B	Homo sapiens	9606	20180704_9606_rev_uniprot_isoforms
P61266.2	STX1B	P61266	2	STX1B	STX1B i.2	Isoform 2 of Syntaxin-1B	Syntaxin-1B	Homo sapiens	9606	20180704_9606_rev_uniprot_isoforms
Q9BXA5	SUCNR1	Q9BXA5	NA	SUCR1	SUCR1	Succinate receptor 1	Succinate receptor 1	Homo sapiens	9606	20180704_9606_rev_uniprot_isoforms
Q8IWU6	SULF1	Q8IWU6	NA	SULF1	SULF1	Extracellular sulfatase Sulf-1	Extracellular sulfatase Sulf-1	Homo sapiens	9606	20180704_9606_rev_uniprot_isoforms
Q8IWU5	SULF2	Q8IWU5	NA	SULF2	SULF2	Extracellular sulfatase Sulf-2	Extracellular sulfatase Sulf-2	Homo sapiens	9606	20180704_9606_rev_uniprot_isoforms
Q8IWU5.2	SULF2	Q8IWU5	2	SULF2	SULF2 i.2	Isoform 2 of Extracellular sulfatase Sulf-2	Extracellular sulfatase Sulf-2	Homo sapiens	9606	20180704_9606_rev_uniprot_isoforms
Q8NBJ7	SUMF2	Q8NBJ7	NA	SUMF2	SUMF2	Inactive C-alpha-formylglycine-generating enzyme 2	Inactive C-alpha-formylglycine-generating enzyme 2	Homo sapiens	9606	20180704_9606_rev_uniprot_isoforms
Q8NBJ7.2	SUMF2	Q8NBJ7	2	SUMF2	SUMF2 i.2	Isoform 2 of Inactive C-alpha-formylglycine-generating enzyme 2	Inactive C-alpha-formylglycine-generating enzyme 2	Homo sapiens	9606	20180704_9606_rev_uniprot_isoforms
Q8NBJ7.3	SUMF2	Q8NBJ7	3	SUMF2	SUMF2 i.3	Isoform 3 of Inactive C-alpha-formylglycine-generating enzyme 2	Inactive C-alpha-formylglycine-generating enzyme 2	Homo sapiens	9606	20180704_9606_rev_uniprot_isoforms
Q8NBJ7.5	SUMF2	Q8NBJ7	5	SUMF2	SUMF2 i.5	Isoform 5 of Inactive C-alpha-formylglycine-generating enzyme 2	Inactive C-alpha-formylglycine-generating enzyme 2	Homo sapiens	9606	20180704_9606_rev_uniprot_isoforms
Q8NBJ7.4	SUMF2	Q8NBJ7	4	SUMF2	SUMF2 i.4	Isoform 4 of Inactive C-alpha-formylglycine-generating enzyme 2	Inactive C-alpha-formylglycine-generating enzyme 2	Homo sapiens	9606	20180704_9606_rev_uniprot_isoforms
M5A8F1	ERVH48-1	M5A8F1	NA	SUPYN	SUPYN	Suppressyn	Suppressyn	Homo sapiens	9606	20180704_9606_rev_uniprot_isoforms
O75683	SURF6	O75683	NA	SURF6	SURF6	Surfeit locus protein 6	Surfeit locus protein 6	Homo sapiens	9606	20180704_9606_rev_uniprot_isoforms
Q96L08	SUSD3	Q96L08	NA	SUSD3	SUSD3	Sushi domain-containing protein 3	Sushi domain-containing protein 3	Homo sapiens	9606	20180704_9606_rev_uniprot_isoforms
Q96L08.2	SUSD3	Q96L08	2	SUSD3	SUSD3 i.2	Isoform 2 of Sushi domain-containing protein 3	Sushi domain-containing protein 3	Homo sapiens	9606	20180704_9606_rev_uniprot_isoforms
Q96L08.3	SUSD3	Q96L08	3	SUSD3	SUSD3 i.3	Isoform 3 of Sushi domain-containing protein 3	Sushi domain-containing protein 3	Homo sapiens	9606	20180704_9606_rev_uniprot_isoforms
O60279	SUSD5	O60279	NA	SUSD5	SUSD5	Sushi domain-containing protein 5	Sushi domain-containing protein 5	Homo sapiens	9606	20180704_9606_rev_uniprot_isoforms
Q7L0J3	SV2A	Q7L0J3	NA	SV2A	SV2A	Synaptic vesicle glycoprotein 2A	Synaptic vesicle glycoprotein 2A	Homo sapiens	9606	20180704_9606_rev_uniprot_isoforms
Q7L0J3.2	SV2A	Q7L0J3	2	SV2A	SV2A i.2	Isoform 2 of Synaptic vesicle glycoprotein 2A	Synaptic vesicle glycoprotein 2A	Homo sapiens	9606	20180704_9606_rev_uniprot_isoforms
Q5JTZ9	AARS2	Q5JTZ9	NA	SYAM	SYAM	Alanine--tRNA ligase, mitochondrial	Alanine--tRNA ligase, mitochondrial	Homo sapiens	9606	20180704_9606_rev_uniprot_isoforms
Q96A49	SYAP1	Q96A49	NA	SYAP1	SYAP1	Synapse-associated protein 1	Synapse-associated protein 1	Homo sapiens	9606	20180704_9606_rev_uniprot_isoforms
Q5VT97	SYDE2	Q5VT97	NA	SYDE2	SYDE2	Rho GTPase-activating protein SYDE2	Rho GTPase-activating protein SYDE2	Homo sapiens	9606	20180704_9606_rev_uniprot_isoforms
Q5VT97.2	SYDE2	Q5VT97	2	SYDE2	SYDE2 i.2	Isoform 2 of Rho GTPase-activating protein SYDE2	Rho GTPase-activating protein SYDE2	Homo sapiens	9606	20180704_9606_rev_uniprot_isoforms
Q9HCS7	XAB2	Q9HCS7	NA	SYF1	SYF1	Pre-mRNA-splicing factor SYF1	Pre-mRNA-splicing factor SYF1	Homo sapiens	9606	20180704_9606_rev_uniprot_isoforms
Q9Y285	FARSA	Q9Y285	NA	SYFA	SYFA	Phenylalanine--tRNA ligase alpha subunit	Phenylalanine--tRNA ligase alpha subunit	Homo sapiens	9606	20180704_9606_rev_uniprot_isoforms
Q9Y285.2	FARSA	Q9Y285	2	SYFA	SYFA i.2	Isoform 2 of Phenylalanine--tRNA ligase alpha subunit	Phenylalanine--tRNA ligase alpha subunit	Homo sapiens	9606	20180704_9606_rev_uniprot_isoforms
Q9NSD9	FARSB	Q9NSD9	NA	SYFB	SYFB	Phenylalanine--tRNA ligase beta subunit	Phenylalanine--tRNA ligase beta subunit	Homo sapiens	9606	20180704_9606_rev_uniprot_isoforms
Q9NSD9.2	FARSB	Q9NSD9	2	SYFB	SYFB i.2	Isoform 2 of Phenylalanine--tRNA ligase beta subunit	Phenylalanine--tRNA ligase beta subunit	Homo sapiens	9606	20180704_9606_rev_uniprot_isoforms
O75830	SERPINI2	O75830	NA	SPI2	SPI2	Serpin I2	Serpin I2	Homo sapiens	9606	20180704_9606_rev_uniprot_isoforms
Q8N0Z3	SPICE1	Q8N0Z3	NA	SPICE	SPICE	Spindle and centriole-associated protein 1	Spindle and centriole-associated protein 1	Homo sapiens	9606	20180704_9606_rev_uniprot_isoforms
Q8N5J4	SPIC	Q8N5J4	NA	SPIC	SPIC	Transcription factor Spi-C	Transcription factor Spi-C	Homo sapiens	9606	20180704_9606_rev_uniprot_isoforms
Q14159	SPIDR	Q14159	NA	SPIDR	SPIDR	DNA repair-scaffolding protein	DNA repair-scaffolding protein	Homo sapiens	9606	20180704_9606_rev_uniprot_isoforms
Q14159.2	SPIDR	Q14159	2	SPIDR	SPIDR i.2	Isoform 2 of DNA repair-scaffolding protein	DNA repair-scaffolding protein	Homo sapiens	9606	20180704_9606_rev_uniprot_isoforms
Q14159.3	SPIDR	Q14159	3	SPIDR	SPIDR i.3	Isoform 3 of DNA repair-scaffolding protein	DNA repair-scaffolding protein	Homo sapiens	9606	20180704_9606_rev_uniprot_isoforms
Q9NS26	SPANXA1	Q9NS26	NA	SPNXA	SPNXA	Sperm protein associated with the nucleus on the X chromosome A	Sperm protein associated with the nucleus on the X chromosome A	Homo sapiens	9606	20180704_9606_rev_uniprot_isoforms
Q9NY87	SPANXC	Q9NY87	NA	SPNXC	SPNXC	Sperm protein associated with the nucleus on the X chromosome C	Sperm protein associated with the nucleus on the X chromosome C	Homo sapiens	9606	20180704_9606_rev_uniprot_isoforms
Q9Y5K1	SPO11	Q9Y5K1	NA	SPO11	SPO11	Meiotic recombination protein SPO11	Meiotic recombination protein SPO11	Homo sapiens	9606	20180704_9606_rev_uniprot_isoforms
Q9Y5K1.2	SPO11	Q9Y5K1	2	SPO11	SPO11 i.2	Isoform 2 of Meiotic recombination protein SPO11	Meiotic recombination protein SPO11	Homo sapiens	9606	20180704_9606_rev_uniprot_isoforms
Q6ZMY3	SPOCD1	Q6ZMY3	NA	SPOC1	SPOC1	SPOC domain-containing protein 1	SPOC domain-containing protein 1	Homo sapiens	9606	20180704_9606_rev_uniprot_isoforms
Q6ZMY3.2	SPOCD1	Q6ZMY3	2	SPOC1	SPOC1 i.2	Isoform 2 of SPOC domain-containing protein 1	SPOC domain-containing protein 1	Homo sapiens	9606	20180704_9606_rev_uniprot_isoforms
Q6ZMY3.3	SPOCD1	Q6ZMY3	3	SPOC1	SPOC1 i.3	Isoform 3 of SPOC domain-containing protein 1	SPOC domain-containing protein 1	Homo sapiens	9606	20180704_9606_rev_uniprot_isoforms
Q6ZMY3.4	SPOCD1	Q6ZMY3	4	SPOC1	SPOC1 i.4	Isoform 4 of SPOC domain-containing protein 1	SPOC domain-containing protein 1	Homo sapiens	9606	20180704_9606_rev_uniprot_isoforms
Q6ZMY3.5	SPOCD1	Q6ZMY3	5	SPOC1	SPOC1 i.5	Isoform 5 of SPOC domain-containing protein 1	SPOC domain-containing protein 1	Homo sapiens	9606	20180704_9606_rev_uniprot_isoforms
Q9BUD6	SPON2	Q9BUD6	NA	SPON2	SPON2	Spondin-2	Spondin-2	Homo sapiens	9606	20180704_9606_rev_uniprot_isoforms
O43791	SPOP	O43791	NA	SPOP	SPOP	Speckle-type POZ protein	Speckle-type POZ protein	Homo sapiens	9606	20180704_9606_rev_uniprot_isoforms
Q8TCT6	SPPL3	Q8TCT6	NA	SPPL3	SPPL3	Signal peptide peptidase-like 3	Signal peptide peptidase-like 3	Homo sapiens	9606	20180704_9606_rev_uniprot_isoforms
Q8TCT6.3	SPPL3	Q8TCT6	3	SPPL3	SPPL3 i.3	Isoform 3 of Signal peptide peptidase-like 3	Signal peptide peptidase-like 3	Homo sapiens	9606	20180704_9606_rev_uniprot_isoforms
Q96RM1	SPRR2F	Q96RM1	NA	SPR2F	SPR2F	Small proline-rich protein 2F	Small proline-rich protein 2F	Homo sapiens	9606	20180704_9606_rev_uniprot_isoforms
Q9UBC9	SPRR3	Q9UBC9	NA	SPRR3	SPRR3	Small proline-rich protein 3	Small proline-rich protein 3	Homo sapiens	9606	20180704_9606_rev_uniprot_isoforms
Q8NEF9	SRFBP1	Q8NEF9	NA	SRFB1	SRFB1	Serum response factor-binding protein 1	Serum response factor-binding protein 1	Homo sapiens	9606	20180704_9606_rev_uniprot_isoforms
P11831	SRF	P11831	NA	SRF	SRF	Serum response factor	Serum response factor	Homo sapiens	9606	20180704_9606_rev_uniprot_isoforms
O75044	SRGAP2	O75044	NA	SRGP2	SRGP2	SLIT-ROBO Rho GTPase-activating protein 2	SLIT-ROBO Rho GTPase-activating protein 2	Homo sapiens	9606	20180704_9606_rev_uniprot_isoforms
P61011	SRP54	P61011	NA	SRP54	SRP54	Signal recognition particle 54 kDa protein	Signal recognition particle 54 kDa protein	Homo sapiens	9606	20180704_9606_rev_uniprot_isoforms
P61011.2	SRP54	P61011	2	SRP54	SRP54 i.2	Isoform 2 of Signal recognition particle 54 kDa protein	Signal recognition particle 54 kDa protein	Homo sapiens	9606	20180704_9606_rev_uniprot_isoforms
Q9Y5M8	SRPRB	Q9Y5M8	NA	SRPRB	SRPRB	Signal recognition particle receptor subunit beta	Signal recognition particle receptor subunit beta	Homo sapiens	9606	20180704_9606_rev_uniprot_isoforms
B3KS81	SRRM5	B3KS81	NA	SRRM5	SRRM5	Serine/arginine repetitive matrix protein 5	Serine/arginine repetitive matrix protein 5	Homo sapiens	9606	20180704_9606_rev_uniprot_isoforms
Q9BXP5	SRRT	Q9BXP5	NA	SRRT	SRRT	Serrate RNA effector molecule homolog	Serrate RNA effector molecule homolog	Homo sapiens	9606	20180704_9606_rev_uniprot_isoforms
Q9BXP5.2	SRRT	Q9BXP5	2	SRRT	SRRT i.2	Isoform 2 of Serrate RNA effector molecule homolog	Serrate RNA effector molecule homolog	Homo sapiens	9606	20180704_9606_rev_uniprot_isoforms
Q9BXP5.3	SRRT	Q9BXP5	3	SRRT	SRRT i.3	Isoform 3 of Serrate RNA effector molecule homolog	Serrate RNA effector molecule homolog	Homo sapiens	9606	20180704_9606_rev_uniprot_isoforms
Q9BXP5.4	SRRT	Q9BXP5	4	SRRT	SRRT i.4	Isoform 4 of Serrate RNA effector molecule homolog	Serrate RNA effector molecule homolog	Homo sapiens	9606	20180704_9606_rev_uniprot_isoforms
Q9BXP5.5	SRRT	Q9BXP5	5	SRRT	SRRT i.5	Isoform 5 of Serrate RNA effector molecule homolog	Serrate RNA effector molecule homolog	Homo sapiens	9606	20180704_9606_rev_uniprot_isoforms
O75494	SRSF10	O75494	NA	SRS10	SRS10	Serine/arginine-rich splicing factor 10	Serine/arginine-rich splicing factor 10	Homo sapiens	9606	20180704_9606_rev_uniprot_isoforms
O75494.2	SRSF10	O75494	2	SRS10	SRS10 i.2	Isoform 2 of Serine/arginine-rich splicing factor 10	Serine/arginine-rich splicing factor 10	Homo sapiens	9606	20180704_9606_rev_uniprot_isoforms
O75494.3	SRSF10	O75494	3	SRS10	SRS10 i.3	Isoform 3 of Serine/arginine-rich splicing factor 10	Serine/arginine-rich splicing factor 10	Homo sapiens	9606	20180704_9606_rev_uniprot_isoforms
O75494.4	SRSF10	O75494	4	SRS10	SRS10 i.4	Isoform 4 of Serine/arginine-rich splicing factor 10	Serine/arginine-rich splicing factor 10	Homo sapiens	9606	20180704_9606_rev_uniprot_isoforms
O75494.5	SRSF10	O75494	5	SRS10	SRS10 i.5	Isoform 5 of Serine/arginine-rich splicing factor 10	Serine/arginine-rich splicing factor 10	Homo sapiens	9606	20180704_9606_rev_uniprot_isoforms
O75494.6	SRSF10	O75494	6	SRS10	SRS10 i.6	Isoform 6 of Serine/arginine-rich splicing factor 10	Serine/arginine-rich splicing factor 10	Homo sapiens	9606	20180704_9606_rev_uniprot_isoforms
Q07955	SRSF1	Q07955	NA	SRSF1	SRSF1	Serine/arginine-rich splicing factor 1	Serine/arginine-rich splicing factor 1	Homo sapiens	9606	20180704_9606_rev_uniprot_isoforms
Q07955.2	SRSF1	Q07955	2	SRSF1	SRSF1 i.2	Isoform ASF-2 of Serine/arginine-rich splicing factor 1	Serine/arginine-rich splicing factor 1	Homo sapiens	9606	20180704_9606_rev_uniprot_isoforms
Q07955.3	SRSF1	Q07955	3	SRSF1	SRSF1 i.3	Isoform ASF-3 of Serine/arginine-rich splicing factor 1	Serine/arginine-rich splicing factor 1	Homo sapiens	9606	20180704_9606_rev_uniprot_isoforms
P84103	SRSF3	P84103	NA	SRSF3	SRSF3	Serine/arginine-rich splicing factor 3	Serine/arginine-rich splicing factor 3	Homo sapiens	9606	20180704_9606_rev_uniprot_isoforms
P84103.2	SRSF3	P84103	2	SRSF3	SRSF3 i.2	Isoform 2 of Serine/arginine-rich splicing factor 3	Serine/arginine-rich splicing factor 3	Homo sapiens	9606	20180704_9606_rev_uniprot_isoforms
Q13247	SRSF6	Q13247	NA	SRSF6	SRSF6	Serine/arginine-rich splicing factor 6	Serine/arginine-rich splicing factor 6	Homo sapiens	9606	20180704_9606_rev_uniprot_isoforms
Q13247.2	SRSF6	Q13247	2	SRSF6	SRSF6 i.2	Isoform SRP55-2 of Serine/arginine-rich splicing factor 6	Serine/arginine-rich splicing factor 6	Homo sapiens	9606	20180704_9606_rev_uniprot_isoforms
Q13247.3	SRSF6	Q13247	3	SRSF6	SRSF6 i.3	Isoform SRP55-3 of Serine/arginine-rich splicing factor 6	Serine/arginine-rich splicing factor 6	Homo sapiens	9606	20180704_9606_rev_uniprot_isoforms
Q13242	SRSF9	Q13242	NA	SRSF9	SRSF9	Serine/arginine-rich splicing factor 9	Serine/arginine-rich splicing factor 9	Homo sapiens	9606	20180704_9606_rev_uniprot_isoforms
Q14140	SERTAD2	Q14140	NA	SRTD2	SRTD2	SERTA domain-containing protein 2	SERTA domain-containing protein 2	Homo sapiens	9606	20180704_9606_rev_uniprot_isoforms
Q8WYL5	SSH1	Q8WYL5	NA	SSH1	SSH1	Protein phosphatase Slingshot homolog 1	Protein phosphatase Slingshot homolog 1	Homo sapiens	9606	20180704_9606_rev_uniprot_isoforms
Q8WYL5.2	SSH1	Q8WYL5	2	SSH1	SSH1 i.2	Isoform 2 of Protein phosphatase Slingshot homolog 1	Protein phosphatase Slingshot homolog 1	Homo sapiens	9606	20180704_9606_rev_uniprot_isoforms
Q8WYL5.3	SSH1	Q8WYL5	3	SSH1	SSH1 i.3	Isoform 3 of Protein phosphatase Slingshot homolog 1	Protein phosphatase Slingshot homolog 1	Homo sapiens	9606	20180704_9606_rev_uniprot_isoforms
Q8WYL5.4	SSH1	Q8WYL5	4	SSH1	SSH1 i.4	Isoform 4 of Protein phosphatase Slingshot homolog 1	Protein phosphatase Slingshot homolog 1	Homo sapiens	9606	20180704_9606_rev_uniprot_isoforms
Q8WYL5.5	SSH1	Q8WYL5	5	SSH1	SSH1 i.5	Isoform 5 of Protein phosphatase Slingshot homolog 1	Protein phosphatase Slingshot homolog 1	Homo sapiens	9606	20180704_9606_rev_uniprot_isoforms
Q76I76	SSH2	Q76I76	NA	SSH2	SSH2	Protein phosphatase Slingshot homolog 2	Protein phosphatase Slingshot homolog 2	Homo sapiens	9606	20180704_9606_rev_uniprot_isoforms
Q76I76.2	SSH2	Q76I76	2	SSH2	SSH2 i.2	Isoform 2 of Protein phosphatase Slingshot homolog 2	Protein phosphatase Slingshot homolog 2	Homo sapiens	9606	20180704_9606_rev_uniprot_isoforms
Q76I76.3	SSH2	Q76I76	3	SSH2	SSH2 i.3	Isoform 3 of Protein phosphatase Slingshot homolog 2	Protein phosphatase Slingshot homolog 2	Homo sapiens	9606	20180704_9606_rev_uniprot_isoforms
Q76I76.4	SSH2	Q76I76	4	SSH2	SSH2 i.4	Isoform 4 of Protein phosphatase Slingshot homolog 2	Protein phosphatase Slingshot homolog 2	Homo sapiens	9606	20180704_9606_rev_uniprot_isoforms
O43805	SSNA1	O43805	NA	SSNA1	SSNA1	Sjoegren syndrome nuclear autoantigen 1	Sjoegren syndrome nuclear autoantigen 1	Homo sapiens	9606	20180704_9606_rev_uniprot_isoforms
P43308	SSR2	P43308	NA	SSRB	SSRB	Translocon-associated protein subunit beta	Translocon-associated protein subunit beta	Homo sapiens	9606	20180704_9606_rev_uniprot_isoforms
Q7RTT4	SSX8	Q7RTT4	NA	SSX8	SSX8	Protein SSX8	Protein SSX8	Homo sapiens	9606	20180704_9606_rev_uniprot_isoforms
Q15468	STIL	Q15468	NA	STIL	STIL	SCL-interrupting locus protein	SCL-interrupting locus protein	Homo sapiens	9606	20180704_9606_rev_uniprot_isoforms
Q15468.2	STIL	Q15468	2	STIL	STIL i.2	Isoform 2 of SCL-interrupting locus protein	SCL-interrupting locus protein	Homo sapiens	9606	20180704_9606_rev_uniprot_isoforms
Q86TL2	STIMATE	Q86TL2	NA	STIMA	STIMA	Store-operated calcium entry regulator STIMATE	Store-operated calcium entry regulator STIMATE	Homo sapiens	9606	20180704_9606_rev_uniprot_isoforms
Q86WV6	TMEM173	Q86WV6	NA	STING	STING	Stimulator of interferon genes protein	Stimulator of interferon genes protein	Homo sapiens	9606	20180704_9606_rev_uniprot_isoforms
P31948	STIP1	P31948	NA	STIP1	STIP1	Stress-induced-phosphoprotein 1	Stress-induced-phosphoprotein 1	Homo sapiens	9606	20180704_9606_rev_uniprot_isoforms
P31948.2	STIP1	P31948	2	STIP1	STIP1 i.2	Isoform 2 of Stress-induced-phosphoprotein 1	Stress-induced-phosphoprotein 1	Homo sapiens	9606	20180704_9606_rev_uniprot_isoforms
P31948.3	STIP1	P31948	3	STIP1	STIP1 i.3	Isoform 3 of Stress-induced-phosphoprotein 1	Stress-induced-phosphoprotein 1	Homo sapiens	9606	20180704_9606_rev_uniprot_isoforms
Q15831	STK11	Q15831	NA	STK11	STK11	Serine/threonine-protein kinase STK11	Serine/threonine-protein kinase STK11	Homo sapiens	9606	20180704_9606_rev_uniprot_isoforms
Q15831.2	STK11	Q15831	2	STK11	STK11 i.2	Isoform 2 of Serine/threonine-protein kinase STK11	Serine/threonine-protein kinase STK11	Homo sapiens	9606	20180704_9606_rev_uniprot_isoforms
Q9BXU1	STK31	Q9BXU1	NA	STK31	STK31	Serine/threonine-protein kinase 31	Serine/threonine-protein kinase 31	Homo sapiens	9606	20180704_9606_rev_uniprot_isoforms
Q9BXU1.2	STK31	Q9BXU1	2	STK31	STK31 i.2	Isoform 2 of Serine/threonine-protein kinase 31	Serine/threonine-protein kinase 31	Homo sapiens	9606	20180704_9606_rev_uniprot_isoforms
Q9BXU1.3	STK31	Q9BXU1	3	STK31	STK31 i.3	Isoform 3 of Serine/threonine-protein kinase 31	Serine/threonine-protein kinase 31	Homo sapiens	9606	20180704_9606_rev_uniprot_isoforms
Q9UEW8	STK39	Q9UEW8	NA	STK39	STK39	STE20/SPS1-related proline-alanine-rich protein kinase	STE20/SPS1-related proline-alanine-rich protein kinase	Homo sapiens	9606	20180704_9606_rev_uniprot_isoforms
Q9UEW8.2	STK39	Q9UEW8	2	STK39	STK39 i.2	Isoform 2 of STE20/SPS1-related proline-alanine-rich protein kinase	STE20/SPS1-related proline-alanine-rich protein kinase	Homo sapiens	9606	20180704_9606_rev_uniprot_isoforms
Q8N2I9	STK40	Q8N2I9	NA	STK40	STK40	Serine/threonine-protein kinase 40	Serine/threonine-protein kinase 40	Homo sapiens	9606	20180704_9606_rev_uniprot_isoforms
Q8N2I9.2	STK40	Q8N2I9	2	STK40	STK40 i.2	Isoform 2 of Serine/threonine-protein kinase 40	Serine/threonine-protein kinase 40	Homo sapiens	9606	20180704_9606_rev_uniprot_isoforms
Q8N2I9.3	STK40	Q8N2I9	3	STK40	STK40 i.3	Isoform 3 of Serine/threonine-protein kinase 40	Serine/threonine-protein kinase 40	Homo sapiens	9606	20180704_9606_rev_uniprot_isoforms
Q8N2I9.4	STK40	Q8N2I9	4	STK40	STK40 i.4	Isoform 4 of Serine/threonine-protein kinase 40	Serine/threonine-protein kinase 40	Homo sapiens	9606	20180704_9606_rev_uniprot_isoforms
P16949	STMN1	P16949	NA	STMN1	STMN1	Stathmin	Stathmin	Homo sapiens	9606	20180704_9606_rev_uniprot_isoforms
P16949.2	STMN1	P16949	2	STMN1	STMN1 i.2	Isoform 2 of Stathmin	Stathmin	Homo sapiens	9606	20180704_9606_rev_uniprot_isoforms
Q9ULQ0	STRIP2	Q9ULQ0	NA	STRP2	STRP2	Striatin-interacting protein 2	Striatin-interacting protein 2	Homo sapiens	9606	20180704_9606_rev_uniprot_isoforms
Q9ULQ0.2	STRIP2	Q9ULQ0	2	STRP2	STRP2 i.2	Isoform 2 of Striatin-interacting protein 2	Striatin-interacting protein 2	Homo sapiens	9606	20180704_9606_rev_uniprot_isoforms
Q13190	STX5	Q13190	NA	STX5	STX5	Syntaxin-5	Syntaxin-5	Homo sapiens	9606	20180704_9606_rev_uniprot_isoforms
Q13190.2	STX5	Q13190	2	STX5	STX5 i.2	Isoform 2 of Syntaxin-5	Syntaxin-5	Homo sapiens	9606	20180704_9606_rev_uniprot_isoforms
Q13190.3	STX5	Q13190	3	STX5	STX5 i.3	Isoform 3 of Syntaxin-5	Syntaxin-5	Homo sapiens	9606	20180704_9606_rev_uniprot_isoforms
Q13190.4	STX5	Q13190	4	STX5	STX5 i.4	Isoform 4 of Syntaxin-5	Syntaxin-5	Homo sapiens	9606	20180704_9606_rev_uniprot_isoforms
Q15833	STXBP2	Q15833	NA	STXB2	STXB2	Syntaxin-binding protein 2	Syntaxin-binding protein 2	Homo sapiens	9606	20180704_9606_rev_uniprot_isoforms
Q15833.2	STXBP2	Q15833	2	STXB2	STXB2 i.2	Isoform 2 of Syntaxin-binding protein 2	Syntaxin-binding protein 2	Homo sapiens	9606	20180704_9606_rev_uniprot_isoforms
Q15833.3	STXBP2	Q15833	3	STXB2	STXB2 i.3	Isoform 3 of Syntaxin-binding protein 2	Syntaxin-binding protein 2	Homo sapiens	9606	20180704_9606_rev_uniprot_isoforms
Q5T5C0	STXBP5	Q5T5C0	NA	STXB5	STXB5	Syntaxin-binding protein 5	Syntaxin-binding protein 5	Homo sapiens	9606	20180704_9606_rev_uniprot_isoforms
Q5T5C0.2	STXBP5	Q5T5C0	2	STXB5	STXB5 i.2	Isoform 2 of Syntaxin-binding protein 5	Syntaxin-binding protein 5	Homo sapiens	9606	20180704_9606_rev_uniprot_isoforms
Q5T5C0.3	STXBP5	Q5T5C0	3	STXB5	STXB5 i.3	Isoform 3 of Syntaxin-binding protein 5	Syntaxin-binding protein 5	Homo sapiens	9606	20180704_9606_rev_uniprot_isoforms
P14410	SI	P14410	NA	SUIS	SUIS	Sucrase-isomaltase, intestinal	Sucrase-isomaltase, intestinal	Homo sapiens	9606	20180704_9606_rev_uniprot_isoforms
Q8NBK3	SUMF1	Q8NBK3	NA	SUMF1	SUMF1	Formylglycine-generating enzyme	Formylglycine-generating enzyme	Homo sapiens	9606	20180704_9606_rev_uniprot_isoforms
Q8NBK3.2	SUMF1	Q8NBK3	2	SUMF1	SUMF1 i.2	Isoform 2 of Formylglycine-generating enzyme	Formylglycine-generating enzyme	Homo sapiens	9606	20180704_9606_rev_uniprot_isoforms
Q8NBK3.3	SUMF1	Q8NBK3	3	SUMF1	SUMF1 i.3	Isoform 3 of Formylglycine-generating enzyme	Formylglycine-generating enzyme	Homo sapiens	9606	20180704_9606_rev_uniprot_isoforms
Q8NBK3.4	SUMF1	Q8NBK3	4	SUMF1	SUMF1 i.4	Isoform 4 of Formylglycine-generating enzyme	Formylglycine-generating enzyme	Homo sapiens	9606	20180704_9606_rev_uniprot_isoforms
Q8NBK3.5	SUMF1	Q8NBK3	5	SUMF1	SUMF1 i.5	Isoform 5 of Formylglycine-generating enzyme	Formylglycine-generating enzyme	Homo sapiens	9606	20180704_9606_rev_uniprot_isoforms
P61956	SUMO2	P61956	NA	SUMO2	SUMO2	Small ubiquitin-related modifier 2	Small ubiquitin-related modifier 2	Homo sapiens	9606	20180704_9606_rev_uniprot_isoforms
P61956.2	SUMO2	P61956	2	SUMO2	SUMO2 i.2	Isoform 2 of Small ubiquitin-related modifier 2	Small ubiquitin-related modifier 2	Homo sapiens	9606	20180704_9606_rev_uniprot_isoforms
P55854	SUMO3	P55854	NA	SUMO3	SUMO3	Small ubiquitin-related modifier 3	Small ubiquitin-related modifier 3	Homo sapiens	9606	20180704_9606_rev_uniprot_isoforms
P55854.2	SUMO3	P55854	2	SUMO3	SUMO3 i.2	Isoform 2 of Small ubiquitin-related modifier 3	Small ubiquitin-related modifier 3	Homo sapiens	9606	20180704_9606_rev_uniprot_isoforms
Q9UH99	SUN2	Q9UH99	NA	SUN2	SUN2	SUN domain-containing protein 2	SUN domain-containing protein 2	Homo sapiens	9606	20180704_9606_rev_uniprot_isoforms
Q9UH99.2	SUN2	Q9UH99	2	SUN2	SUN2 i.2	Isoform 2 of SUN domain-containing protein 2	SUN domain-containing protein 2	Homo sapiens	9606	20180704_9606_rev_uniprot_isoforms
Q9UH99.3	SUN2	Q9UH99	3	SUN2	SUN2 i.3	Isoform 3 of SUN domain-containing protein 2	SUN domain-containing protein 2	Homo sapiens	9606	20180704_9606_rev_uniprot_isoforms
Q15526	SURF1	Q15526	NA	SURF1	SURF1	Surfeit locus protein 1	Surfeit locus protein 1	Homo sapiens	9606	20180704_9606_rev_uniprot_isoforms
Q15526.2	SURF1	Q15526	2	SURF1	SURF1 i.2	Isoform 2 of Surfeit locus protein 1	Surfeit locus protein 1	Homo sapiens	9606	20180704_9606_rev_uniprot_isoforms
Q6UWL2	SUSD1	Q6UWL2	NA	SUSD1	SUSD1	Sushi domain-containing protein 1	Sushi domain-containing protein 1	Homo sapiens	9606	20180704_9606_rev_uniprot_isoforms
Q6UWL2.2	SUSD1	Q6UWL2	2	SUSD1	SUSD1 i.2	Isoform 2 of Sushi domain-containing protein 1	Sushi domain-containing protein 1	Homo sapiens	9606	20180704_9606_rev_uniprot_isoforms
Q6UWL2.3	SUSD1	Q6UWL2	3	SUSD1	SUSD1 i.3	Isoform 3 of Sushi domain-containing protein 1	Sushi domain-containing protein 1	Homo sapiens	9606	20180704_9606_rev_uniprot_isoforms
Q5VX71	SUSD4	Q5VX71	NA	SUSD4	SUSD4	Sushi domain-containing protein 4	Sushi domain-containing protein 4	Homo sapiens	9606	20180704_9606_rev_uniprot_isoforms
Q5VX71.2	SUSD4	Q5VX71	2	SUSD4	SUSD4 i.2	Isoform 2 of Sushi domain-containing protein 4	Sushi domain-containing protein 4	Homo sapiens	9606	20180704_9606_rev_uniprot_isoforms
Q5VX71.3	SUSD4	Q5VX71	3	SUSD4	SUSD4 i.3	Isoform 3 of Sushi domain-containing protein 4	Sushi domain-containing protein 4	Homo sapiens	9606	20180704_9606_rev_uniprot_isoforms
Q5VX71.4	SUSD4	Q5VX71	4	SUSD4	SUSD4 i.4	Isoform 4 of Sushi domain-containing protein 4	Sushi domain-containing protein 4	Homo sapiens	9606	20180704_9606_rev_uniprot_isoforms
Q8IYB8	SUPV3L1	Q8IYB8	NA	SUV3	SUV3	ATP-dependent RNA helicase SUPV3L1, mitochondrial	ATP-dependent RNA helicase SUPV3L1, mitochondrial	Homo sapiens	9606	20180704_9606_rev_uniprot_isoforms
Q15022	SUZ12	Q15022	NA	SUZ12	SUZ12	Polycomb protein SUZ12	Polycomb protein SUZ12	Homo sapiens	9606	20180704_9606_rev_uniprot_isoforms
Q7L1I2	SV2B	Q7L1I2	NA	SV2B	SV2B	Synaptic vesicle glycoprotein 2B	Synaptic vesicle glycoprotein 2B	Homo sapiens	9606	20180704_9606_rev_uniprot_isoforms
Q7L1I2.2	SV2B	Q7L1I2	2	SV2B	SV2B i.2	Isoform 2 of Synaptic vesicle glycoprotein 2B	Synaptic vesicle glycoprotein 2B	Homo sapiens	9606	20180704_9606_rev_uniprot_isoforms
Q496J9	SV2C	Q496J9	NA	SV2C	SV2C	Synaptic vesicle glycoprotein 2C	Synaptic vesicle glycoprotein 2C	Homo sapiens	9606	20180704_9606_rev_uniprot_isoforms
Q8N300	SVBP	Q8N300	NA	SVBP	SVBP	Small vasohibin-binding protein	Small vasohibin-binding protein	Homo sapiens	9606	20180704_9606_rev_uniprot_isoforms
Q4LDE5	SVEP1	Q4LDE5	NA	SVEP1	SVEP1	Sushi, von Willebrand factor type A, EGF and pentraxin domain-containing protein 1	Sushi, von Willebrand factor type A, EGF and pentraxin domain-containing protein 1	Homo sapiens	9606	20180704_9606_rev_uniprot_isoforms
Q4LDE5.2	SVEP1	Q4LDE5	2	SVEP1	SVEP1 i.2	Isoform 2 of Sushi, von Willebrand factor type A, EGF and pentraxin domain-containing protein 1	Sushi, von Willebrand factor type A, EGF and pentraxin domain-containing protein 1	Homo sapiens	9606	20180704_9606_rev_uniprot_isoforms
Q4LDE5.3	SVEP1	Q4LDE5	3	SVEP1	SVEP1 i.3	Isoform 3 of Sushi, von Willebrand factor type A, EGF and pentraxin domain-containing protein 1	Sushi, von Willebrand factor type A, EGF and pentraxin domain-containing protein 1	Homo sapiens	9606	20180704_9606_rev_uniprot_isoforms
Q4LDE5.4	SVEP1	Q4LDE5	4	SVEP1	SVEP1 i.4	Isoform 4 of Sushi, von Willebrand factor type A, EGF and pentraxin domain-containing protein 1	Sushi, von Willebrand factor type A, EGF and pentraxin domain-containing protein 1	Homo sapiens	9606	20180704_9606_rev_uniprot_isoforms
Q8NHG7	SVIP	Q8NHG7	NA	SVIP	SVIP	Small VCP/p97-interacting protein	Small VCP/p97-interacting protein	Homo sapiens	9606	20180704_9606_rev_uniprot_isoforms
Q2M3V2	SOWAHA	Q2M3V2	NA	SWAHA	SWAHA	Ankyrin repeat domain-containing protein SOWAHA	Ankyrin repeat domain-containing protein SOWAHA	Homo sapiens	9606	20180704_9606_rev_uniprot_isoforms
Q5T5J6	SWT1	Q5T5J6	NA	SWT1	SWT1	Transcriptional protein SWT1	Transcriptional protein SWT1	Homo sapiens	9606	20180704_9606_rev_uniprot_isoforms
P49588	AARS	P49588	NA	SYAC	SYAC	Alanine--tRNA ligase, cytoplasmic	Alanine--tRNA ligase, cytoplasmic	Homo sapiens	9606	20180704_9606_rev_uniprot_isoforms
P49588.2	AARS	P49588	2	SYAC	SYAC i.2	Isoform 2 of Alanine--tRNA ligase, cytoplasmic	Alanine--tRNA ligase, cytoplasmic	Homo sapiens	9606	20180704_9606_rev_uniprot_isoforms
P49589	CARS	P49589	NA	SYCC	SYCC	Cysteine--tRNA ligase, cytoplasmic	Cysteine--tRNA ligase, cytoplasmic	Homo sapiens	9606	20180704_9606_rev_uniprot_isoforms
P49589.2	CARS	P49589	2	SYCC	SYCC i.2	Isoform 2 of Cysteine--tRNA ligase, cytoplasmic	Cysteine--tRNA ligase, cytoplasmic	Homo sapiens	9606	20180704_9606_rev_uniprot_isoforms
P49589.3	CARS	P49589	3	SYCC	SYCC i.3	Isoform 3 of Cysteine--tRNA ligase, cytoplasmic	Cysteine--tRNA ligase, cytoplasmic	Homo sapiens	9606	20180704_9606_rev_uniprot_isoforms
Q6PIF2	SYCE2	Q6PIF2	NA	SYCE2	SYCE2	Synaptonemal complex central element protein 2	Synaptonemal complex central element protein 2	Homo sapiens	9606	20180704_9606_rev_uniprot_isoforms
Q8IZU3	SYCP3	Q8IZU3	NA	SYCP3	SYCP3	Synaptonemal complex protein 3	Synaptonemal complex protein 3	Homo sapiens	9606	20180704_9606_rev_uniprot_isoforms
Q6ZW31	SYDE1	Q6ZW31	NA	SYDE1	SYDE1	Rho GTPase-activating protein SYDE1	Rho GTPase-activating protein SYDE1	Homo sapiens	9606	20180704_9606_rev_uniprot_isoforms
Q6ZW31.2	SYDE1	Q6ZW31	2	SYDE1	SYDE1 i.2	Isoform 2 of Rho GTPase-activating protein SYDE1	Rho GTPase-activating protein SYDE1	Homo sapiens	9606	20180704_9606_rev_uniprot_isoforms
P62861	FAU	P62861	NA	RS30	RS30	40S ribosomal protein S30	40S ribosomal protein S30	Homo sapiens	9606	20180704_9606_rev_uniprot_isoforms
P61247	RPS3A	P61247	NA	RS3A	RS3A	40S ribosomal protein S3a	40S ribosomal protein S3a	Homo sapiens	9606	20180704_9606_rev_uniprot_isoforms
Q9HA92	RSAD1	Q9HA92	NA	RSAD1	RSAD1	Radical S-adenosyl methionine domain-containing protein 1, mitochondrial	Radical S-adenosyl methionine domain-containing protein 1, mitochondrial	Homo sapiens	9606	20180704_9606_rev_uniprot_isoforms
Q9HA92.2	RSAD1	Q9HA92	2	RSAD1	RSAD1 i.2	Isoform 2 of Radical S-adenosyl methionine domain-containing protein 1, mitochondrial	Radical S-adenosyl methionine domain-containing protein 1, mitochondrial	Homo sapiens	9606	20180704_9606_rev_uniprot_isoforms
Q9UHP6	RSPH14	Q9UHP6	NA	RSP14	RSP14	Radial spoke head 14 homolog	Radial spoke head 14 homolog	Homo sapiens	9606	20180704_9606_rev_uniprot_isoforms
Q2I0M5	RSPO4	Q2I0M5	NA	RSPO4	RSPO4	R-spondin-4	R-spondin-4	Homo sapiens	9606	20180704_9606_rev_uniprot_isoforms
Q2I0M5.2	RSPO4	Q2I0M5	2	RSPO4	RSPO4 i.2	Isoform 2 of R-spondin-4	R-spondin-4	Homo sapiens	9606	20180704_9606_rev_uniprot_isoforms
P82675	MRPS5	P82675	NA	RT05	RT05	28S ribosomal protein S5, mitochondrial	28S ribosomal protein S5, mitochondrial	Homo sapiens	9606	20180704_9606_rev_uniprot_isoforms
P82675.2	MRPS5	P82675	2	RT05	RT05 i.2	Isoform 2 of 28S ribosomal protein S5, mitochondrial	28S ribosomal protein S5, mitochondrial	Homo sapiens	9606	20180704_9606_rev_uniprot_isoforms
P82664	MRPS10	P82664	NA	RT10	RT10	28S ribosomal protein S10, mitochondrial	28S ribosomal protein S10, mitochondrial	Homo sapiens	9606	20180704_9606_rev_uniprot_isoforms
O15235	MRPS12	O15235	NA	RT12	RT12	28S ribosomal protein S12, mitochondrial	28S ribosomal protein S12, mitochondrial	Homo sapiens	9606	20180704_9606_rev_uniprot_isoforms
P82914	MRPS15	P82914	NA	RT15	RT15	28S ribosomal protein S15, mitochondrial	28S ribosomal protein S15, mitochondrial	Homo sapiens	9606	20180704_9606_rev_uniprot_isoforms
Q9Y2R5	MRPS17	Q9Y2R5	NA	RT17	RT17	28S ribosomal protein S17, mitochondrial	28S ribosomal protein S17, mitochondrial	Homo sapiens	9606	20180704_9606_rev_uniprot_isoforms
Q9Y676	MRPS18B	Q9Y676	NA	RT18B	RT18B	28S ribosomal protein S18b, mitochondrial	28S ribosomal protein S18b, mitochondrial	Homo sapiens	9606	20180704_9606_rev_uniprot_isoforms
P82650	MRPS22	P82650	NA	RT22	RT22	28S ribosomal protein S22, mitochondrial	28S ribosomal protein S22, mitochondrial	Homo sapiens	9606	20180704_9606_rev_uniprot_isoforms
P82650.2	MRPS22	P82650	2	RT22	RT22 i.2	Isoform 2 of 28S ribosomal protein S22, mitochondrial	28S ribosomal protein S22, mitochondrial	Homo sapiens	9606	20180704_9606_rev_uniprot_isoforms
Q9BYN8	MRPS26	Q9BYN8	NA	RT26	RT26	28S ribosomal protein S26, mitochondrial	28S ribosomal protein S26, mitochondrial	Homo sapiens	9606	20180704_9606_rev_uniprot_isoforms
Q92552	MRPS27	Q92552	NA	RT27	RT27	28S ribosomal protein S27, mitochondrial	28S ribosomal protein S27, mitochondrial	Homo sapiens	9606	20180704_9606_rev_uniprot_isoforms
Q92552.2	MRPS27	Q92552	2	RT27	RT27 i.2	Isoform 2 of 28S ribosomal protein S27, mitochondrial	28S ribosomal protein S27, mitochondrial	Homo sapiens	9606	20180704_9606_rev_uniprot_isoforms
Q92665	MRPS31	Q92665	NA	RT31	RT31	28S ribosomal protein S31, mitochondrial	28S ribosomal protein S31, mitochondrial	Homo sapiens	9606	20180704_9606_rev_uniprot_isoforms
Q92541	RTF1	Q92541	NA	RTF1	RTF1	RNA polymerase-associated protein RTF1 homolog	RNA polymerase-associated protein RTF1 homolog	Homo sapiens	9606	20180704_9606_rev_uniprot_isoforms
Q13761	RUNX3	Q13761	NA	RUNX3	RUNX3	Runt-related transcription factor 3	Runt-related transcription factor 3	Homo sapiens	9606	20180704_9606_rev_uniprot_isoforms
Q13761.2	RUNX3	Q13761	2	RUNX3	RUNX3 i.2	Isoform 2 of Runt-related transcription factor 3	Runt-related transcription factor 3	Homo sapiens	9606	20180704_9606_rev_uniprot_isoforms
Q8IZ73	RPUSD2	Q8IZ73	NA	RUSD2	RUSD2	RNA pseudouridylate synthase domain-containing protein 2	RNA pseudouridylate synthase domain-containing protein 2	Homo sapiens	9606	20180704_9606_rev_uniprot_isoforms
Q8IZ73.2	RPUSD2	Q8IZ73	2	RUSD2	RUSD2 i.2	Isoform 2 of RNA pseudouridylate synthase domain-containing protein 2	RNA pseudouridylate synthase domain-containing protein 2	Homo sapiens	9606	20180704_9606_rev_uniprot_isoforms
Q9UIY3	RWDD2A	Q9UIY3	NA	RWD2A	RWD2A	RWD domain-containing protein 2A	RWD domain-containing protein 2A	Homo sapiens	9606	20180704_9606_rev_uniprot_isoforms
Q9UIY3.2	RWDD2A	Q9UIY3	2	RWD2A	RWD2A i.2	Isoform 2 of RWD domain-containing protein 2A	RWD domain-containing protein 2A	Homo sapiens	9606	20180704_9606_rev_uniprot_isoforms
Q6NW29	RWDD4	Q6NW29	NA	RWDD4	RWDD4	RWD domain-containing protein 4	RWD domain-containing protein 4	Homo sapiens	9606	20180704_9606_rev_uniprot_isoforms
Q6NW29.2	RWDD4	Q6NW29	2	RWDD4	RWDD4 i.2	Isoform 2 of RWD domain-containing protein 4	RWD domain-containing protein 4	Homo sapiens	9606	20180704_9606_rev_uniprot_isoforms
P48443	RXRG	P48443	NA	RXRG	RXRG	Retinoic acid receptor RXR-gamma	Retinoic acid receptor RXR-gamma	Homo sapiens	9606	20180704_9606_rev_uniprot_isoforms
Q05519	SRSF11	Q05519	NA	SRS11	SRS11	Serine/arginine-rich splicing factor 11	Serine/arginine-rich splicing factor 11	Homo sapiens	9606	20180704_9606_rev_uniprot_isoforms
Q05519.2	SRSF11	Q05519	2	SRS11	SRS11 i.2	Isoform 2 of Serine/arginine-rich splicing factor 11	Serine/arginine-rich splicing factor 11	Homo sapiens	9606	20180704_9606_rev_uniprot_isoforms
Q01130	SRSF2	Q01130	NA	SRSF2	SRSF2	Serine/arginine-rich splicing factor 2	Serine/arginine-rich splicing factor 2	Homo sapiens	9606	20180704_9606_rev_uniprot_isoforms
Q01130.2	SRSF2	Q01130	2	SRSF2	SRSF2 i.2	Isoform 2 of Serine/arginine-rich splicing factor 2	Serine/arginine-rich splicing factor 2	Homo sapiens	9606	20180704_9606_rev_uniprot_isoforms
Q13243	SRSF5	Q13243	NA	SRSF5	SRSF5	Serine/arginine-rich splicing factor 5	Serine/arginine-rich splicing factor 5	Homo sapiens	9606	20180704_9606_rev_uniprot_isoforms
Q13243.2	SRSF5	Q13243	2	SRSF5	SRSF5 i.2	Isoform SRP40-2 of Serine/arginine-rich splicing factor 5	Serine/arginine-rich splicing factor 5	Homo sapiens	9606	20180704_9606_rev_uniprot_isoforms
Q13243.3	SRSF5	Q13243	3	SRSF5	SRSF5 i.3	Isoform SRP40-4 of Serine/arginine-rich splicing factor 5	Serine/arginine-rich splicing factor 5	Homo sapiens	9606	20180704_9606_rev_uniprot_isoforms
Q9UHV2	SERTAD1	Q9UHV2	NA	SRTD1	SRTD1	SERTA domain-containing protein 1	SERTA domain-containing protein 1	Homo sapiens	9606	20180704_9606_rev_uniprot_isoforms
Q9BYN0	SRXN1	Q9BYN0	NA	SRXN1	SRXN1	Sulfiredoxin-1	Sulfiredoxin-1	Homo sapiens	9606	20180704_9606_rev_uniprot_isoforms
Q9BWG4	SSBP4	Q9BWG4	NA	SSBP4	SSBP4	Single-stranded DNA-binding protein 4	Single-stranded DNA-binding protein 4	Homo sapiens	9606	20180704_9606_rev_uniprot_isoforms
Q9BWG4.2	SSBP4	Q9BWG4	2	SSBP4	SSBP4 i.2	Isoform 2 of Single-stranded DNA-binding protein 4	Single-stranded DNA-binding protein 4	Homo sapiens	9606	20180704_9606_rev_uniprot_isoforms
P32745	SSTR3	P32745	NA	SSR3	SSR3	Somatostatin receptor type 3	Somatostatin receptor type 3	Homo sapiens	9606	20180704_9606_rev_uniprot_isoforms
P35346	SSTR5	P35346	NA	SSR5	SSR5	Somatostatin receptor type 5	Somatostatin receptor type 5	Homo sapiens	9606	20180704_9606_rev_uniprot_isoforms
Q9UNL2	SSR3	Q9UNL2	NA	SSRG	SSRG	Translocon-associated protein subunit gamma	Translocon-associated protein subunit gamma	Homo sapiens	9606	20180704_9606_rev_uniprot_isoforms
Q9UNL2.2	SSR3	Q9UNL2	2	SSRG	SSRG i.2	Isoform 2 of Translocon-associated protein subunit gamma	Translocon-associated protein subunit gamma	Homo sapiens	9606	20180704_9606_rev_uniprot_isoforms
O60224	SSX4	O60224	NA	SSX4	SSX4	Protein SSX4	Protein SSX4	Homo sapiens	9606	20180704_9606_rev_uniprot_isoforms
O60224.2	SSX4	O60224	2	SSX4	SSX4 i.2	Isoform 2 of Protein SSX4	Protein SSX4	Homo sapiens	9606	20180704_9606_rev_uniprot_isoforms
Q9HBF5	ST20	Q9HBF5	NA	ST20	ST20	Suppressor of tumorigenicity 20 protein	Suppressor of tumorigenicity 20 protein	Homo sapiens	9606	20180704_9606_rev_uniprot_isoforms
Q8WU08	STK32A	Q8WU08	NA	ST32A	ST32A	Serine/threonine-protein kinase 32A	Serine/threonine-protein kinase 32A	Homo sapiens	9606	20180704_9606_rev_uniprot_isoforms
Q8WU08.2	STK32A	Q8WU08	2	ST32A	ST32A i.2	Isoform 2 of Serine/threonine-protein kinase 32A	Serine/threonine-protein kinase 32A	Homo sapiens	9606	20180704_9606_rev_uniprot_isoforms
Q8WU08.3	STK32A	Q8WU08	3	ST32A	ST32A i.3	Isoform 3 of Serine/threonine-protein kinase 32A	Serine/threonine-protein kinase 32A	Homo sapiens	9606	20180704_9606_rev_uniprot_isoforms
Q86UX6	STK32C	Q86UX6	NA	ST32C	ST32C	Serine/threonine-protein kinase 32C	Serine/threonine-protein kinase 32C	Homo sapiens	9606	20180704_9606_rev_uniprot_isoforms
Q86UX6.2	STK32C	Q86UX6	2	ST32C	ST32C i.2	Isoform 2 of Serine/threonine-protein kinase 32C	Serine/threonine-protein kinase 32C	Homo sapiens	9606	20180704_9606_rev_uniprot_isoforms
P78524	ST5	P78524	NA	ST5	ST5	Suppression of tumorigenicity 5 protein	Suppression of tumorigenicity 5 protein	Homo sapiens	9606	20180704_9606_rev_uniprot_isoforms
P78524.2	ST5	P78524	2	ST5	ST5 i.2	Isoform 2 of Suppression of tumorigenicity 5 protein	Suppression of tumorigenicity 5 protein	Homo sapiens	9606	20180704_9606_rev_uniprot_isoforms
P78524.3	ST5	P78524	3	ST5	ST5 i.3	Isoform 3 of Suppression of tumorigenicity 5 protein	Suppression of tumorigenicity 5 protein	Homo sapiens	9606	20180704_9606_rev_uniprot_isoforms
Q6ZMT1	STAC2	Q6ZMT1	NA	STAC2	STAC2	SH3 and cysteine-rich domain-containing protein 2	SH3 and cysteine-rich domain-containing protein 2	Homo sapiens	9606	20180704_9606_rev_uniprot_isoforms
Q6ZMT1.2	STAC2	Q6ZMT1	2	STAC2	STAC2 i.2	Isoform 2 of SH3 and cysteine-rich domain-containing protein 2	SH3 and cysteine-rich domain-containing protein 2	Homo sapiens	9606	20180704_9606_rev_uniprot_isoforms
Q9NSY2	STARD5	Q9NSY2	NA	STAR5	STAR5	StAR-related lipid transfer protein 5	StAR-related lipid transfer protein 5	Homo sapiens	9606	20180704_9606_rev_uniprot_isoforms
Q9NSY2.3	STARD5	Q9NSY2	3	STAR5	STAR5 i.3	Isoform 2 of StAR-related lipid transfer protein 5	StAR-related lipid transfer protein 5	Homo sapiens	9606	20180704_9606_rev_uniprot_isoforms
P49842	STK19	P49842	NA	STK19	STK19	Serine/threonine-protein kinase 19	Serine/threonine-protein kinase 19	Homo sapiens	9606	20180704_9606_rev_uniprot_isoforms
P49842.2	STK19	P49842	2	STK19	STK19 i.2	Isoform 2 of Serine/threonine-protein kinase 19	Serine/threonine-protein kinase 19	Homo sapiens	9606	20180704_9606_rev_uniprot_isoforms
P49842.3	STK19	P49842	3	STK19	STK19 i.3	Isoform 3 of Serine/threonine-protein kinase 19	Serine/threonine-protein kinase 19	Homo sapiens	9606	20180704_9606_rev_uniprot_isoforms
P49842.4	STK19	P49842	4	STK19	STK19 i.4	Isoform 4 of Serine/threonine-protein kinase 19	Serine/threonine-protein kinase 19	Homo sapiens	9606	20180704_9606_rev_uniprot_isoforms
O00506	STK25	O00506	NA	STK25	STK25	Serine/threonine-protein kinase 25	Serine/threonine-protein kinase 25	Homo sapiens	9606	20180704_9606_rev_uniprot_isoforms
O00506.2	STK25	O00506	2	STK25	STK25 i.2	Isoform 2 of Serine/threonine-protein kinase 25	Serine/threonine-protein kinase 25	Homo sapiens	9606	20180704_9606_rev_uniprot_isoforms
O00506.3	STK25	O00506	3	STK25	STK25 i.3	Isoform 3 of Serine/threonine-protein kinase 25	Serine/threonine-protein kinase 25	Homo sapiens	9606	20180704_9606_rev_uniprot_isoforms
Q9P289	STK26	Q9P289	NA	STK26	STK26	Serine/threonine-protein kinase 26	Serine/threonine-protein kinase 26	Homo sapiens	9606	20180704_9606_rev_uniprot_isoforms
Q9P289.2	STK26	Q9P289	2	STK26	STK26 i.2	Isoform 2 of Serine/threonine-protein kinase 26	Serine/threonine-protein kinase 26	Homo sapiens	9606	20180704_9606_rev_uniprot_isoforms
Q9P289.3	STK26	Q9P289	3	STK26	STK26 i.3	Isoform 3 of Serine/threonine-protein kinase 26	Serine/threonine-protein kinase 26	Homo sapiens	9606	20180704_9606_rev_uniprot_isoforms
Q13188	STK3	Q13188	NA	STK3	STK3	Serine/threonine-protein kinase 3	Serine/threonine-protein kinase 3	Homo sapiens	9606	20180704_9606_rev_uniprot_isoforms
Q13188.2	STK3	Q13188	2	STK3	STK3 i.2	Isoform 2 of Serine/threonine-protein kinase 3	Serine/threonine-protein kinase 3	Homo sapiens	9606	20180704_9606_rev_uniprot_isoforms
Q8NE28	STKLD1	Q8NE28	NA	STKL1	STKL1	Serine/threonine kinase-like domain-containing protein STKLD1	Serine/threonine kinase-like domain-containing protein STKLD1	Homo sapiens	9606	20180704_9606_rev_uniprot_isoforms
Q8NE28.2	STKLD1	Q8NE28	2	STKL1	STKL1 i.2	Isoform 2 of Serine/threonine kinase-like domain-containing protein STKLD1	Serine/threonine kinase-like domain-containing protein STKLD1	Homo sapiens	9606	20180704_9606_rev_uniprot_isoforms
Q8NE28.3	STKLD1	Q8NE28	3	STKL1	STKL1 i.3	Isoform 3 of Serine/threonine kinase-like domain-containing protein STKLD1	Serine/threonine kinase-like domain-containing protein STKLD1	Homo sapiens	9606	20180704_9606_rev_uniprot_isoforms
Q9H169	STMN4	Q9H169	NA	STMN4	STMN4	Stathmin-4	Stathmin-4	Homo sapiens	9606	20180704_9606_rev_uniprot_isoforms
Q9H169.2	STMN4	Q9H169	2	STMN4	STMN4 i.2	Isoform 2 of Stathmin-4	Stathmin-4	Homo sapiens	9606	20180704_9606_rev_uniprot_isoforms
Q9H169.3	STMN4	Q9H169	3	STMN4	STMN4 i.3	Isoform 3 of Stathmin-4	Stathmin-4	Homo sapiens	9606	20180704_9606_rev_uniprot_isoforms
Q9H169.4	STMN4	Q9H169	4	STMN4	STMN4 i.4	Isoform 4 of Stathmin-4	Stathmin-4	Homo sapiens	9606	20180704_9606_rev_uniprot_isoforms
Q9H668	STN1	Q9H668	NA	STN1	STN1	CST complex subunit STN1	CST complex subunit STN1	Homo sapiens	9606	20180704_9606_rev_uniprot_isoforms
Q5TH74	STPG1	Q5TH74	NA	STPG1	STPG1	O(6)-methylguanine-induced apoptosis 2	O(6)-methylguanine-induced apoptosis 2	Homo sapiens	9606	20180704_9606_rev_uniprot_isoforms
Q5TH74.2	STPG1	Q5TH74	2	STPG1	STPG1 i.2	Isoform 2 of O(6)-methylguanine-induced apoptosis 2	O(6)-methylguanine-induced apoptosis 2	Homo sapiens	9606	20180704_9606_rev_uniprot_isoforms
Q5TH74.3	STPG1	Q5TH74	3	STPG1	STPG1 i.3	Isoform 3 of O(6)-methylguanine-induced apoptosis 2	O(6)-methylguanine-induced apoptosis 2	Homo sapiens	9606	20180704_9606_rev_uniprot_isoforms
Q9BX79	STRA6	Q9BX79	NA	STRA6	STRA6	Receptor for retinol uptake STRA6	Receptor for retinol uptake STRA6	Homo sapiens	9606	20180704_9606_rev_uniprot_isoforms
Q9BX79.2	STRA6	Q9BX79	2	STRA6	STRA6 i.2	Isoform 2 of Receptor for retinol uptake STRA6	Receptor for retinol uptake STRA6	Homo sapiens	9606	20180704_9606_rev_uniprot_isoforms
Q9BX79.3	STRA6	Q9BX79	3	STRA6	STRA6 i.3	Isoform 3 of Receptor for retinol uptake STRA6	Receptor for retinol uptake STRA6	Homo sapiens	9606	20180704_9606_rev_uniprot_isoforms
Q9BX79.4	STRA6	Q9BX79	4	STRA6	STRA6 i.4	Isoform 4 of Receptor for retinol uptake STRA6	Receptor for retinol uptake STRA6	Homo sapiens	9606	20180704_9606_rev_uniprot_isoforms
Q9BX79.5	STRA6	Q9BX79	5	STRA6	STRA6 i.5	Isoform 5 of Receptor for retinol uptake STRA6	Receptor for retinol uptake STRA6	Homo sapiens	9606	20180704_9606_rev_uniprot_isoforms
Q9BX79.6	STRA6	Q9BX79	6	STRA6	STRA6 i.6	Isoform 6 of Receptor for retinol uptake STRA6	Receptor for retinol uptake STRA6	Homo sapiens	9606	20180704_9606_rev_uniprot_isoforms
Q9Y3F4	STRAP	Q9Y3F4	NA	STRAP	STRAP	Serine-threonine kinase receptor-associated protein	Serine-threonine kinase receptor-associated protein	Homo sapiens	9606	20180704_9606_rev_uniprot_isoforms
Q9Y3F4.2	STRAP	Q9Y3F4	2	STRAP	STRAP i.2	Isoform 2 of Serine-threonine kinase receptor-associated protein	Serine-threonine kinase receptor-associated protein	Homo sapiens	9606	20180704_9606_rev_uniprot_isoforms
Q13033	STRN3	Q13033	NA	STRN3	STRN3	Striatin-3	Striatin-3	Homo sapiens	9606	20180704_9606_rev_uniprot_isoforms
Q13033.2	STRN3	Q13033	2	STRN3	STRN3 i.2	Isoform Alpha of Striatin-3	Striatin-3	Homo sapiens	9606	20180704_9606_rev_uniprot_isoforms
Q5VSL9	STRIP1	Q5VSL9	NA	STRP1	STRP1	Striatin-interacting protein 1	Striatin-interacting protein 1	Homo sapiens	9606	20180704_9606_rev_uniprot_isoforms
Q5VSL9.2	STRIP1	Q5VSL9	2	STRP1	STRP1 i.2	Isoform 2 of Striatin-interacting protein 1	Striatin-interacting protein 1	Homo sapiens	9606	20180704_9606_rev_uniprot_isoforms
Q5VSL9.3	STRIP1	Q5VSL9	3	STRP1	STRP1 i.3	Isoform 3 of Striatin-interacting protein 1	Striatin-interacting protein 1	Homo sapiens	9606	20180704_9606_rev_uniprot_isoforms
Q5VSL9.4	STRIP1	Q5VSL9	4	STRP1	STRP1 i.4	Isoform 4 of Striatin-interacting protein 1	Striatin-interacting protein 1	Homo sapiens	9606	20180704_9606_rev_uniprot_isoforms
O60499	STX10	O60499	NA	STX10	STX10	Syntaxin-10	Syntaxin-10	Homo sapiens	9606	20180704_9606_rev_uniprot_isoforms
O60499.2	STX10	O60499	2	STX10	STX10 i.2	Isoform 2 of Syntaxin-10	Syntaxin-10	Homo sapiens	9606	20180704_9606_rev_uniprot_isoforms
Q16623	STX1A	Q16623	NA	STX1A	STX1A	Syntaxin-1A	Syntaxin-1A	Homo sapiens	9606	20180704_9606_rev_uniprot_isoforms
Q16623.2	STX1A	Q16623	2	STX1A	STX1A i.2	Isoform 2 of Syntaxin-1A	Syntaxin-1A	Homo sapiens	9606	20180704_9606_rev_uniprot_isoforms
Q16623.3	STX1A	Q16623	3	STX1A	STX1A i.3	Isoform 3 of Syntaxin-1A	Syntaxin-1A	Homo sapiens	9606	20180704_9606_rev_uniprot_isoforms
Q9UMX1	SUFU	Q9UMX1	NA	SUFU	SUFU	Suppressor of fused homolog	Suppressor of fused homolog	Homo sapiens	9606	20180704_9606_rev_uniprot_isoforms
Q9UMX1.2	SUFU	Q9UMX1	2	SUFU	SUFU i.2	Isoform 2 of Suppressor of fused homolog	Suppressor of fused homolog	Homo sapiens	9606	20180704_9606_rev_uniprot_isoforms
Q9UMX1.3	SUFU	Q9UMX1	3	SUFU	SUFU i.3	Isoform 3 of Suppressor of fused homolog	Suppressor of fused homolog	Homo sapiens	9606	20180704_9606_rev_uniprot_isoforms
Q8IX01	SUGP2	Q8IX01	NA	SUGP2	SUGP2	SURP and G-patch domain-containing protein 2	SURP and G-patch domain-containing protein 2	Homo sapiens	9606	20180704_9606_rev_uniprot_isoforms
Q8IX01.3	SUGP2	Q8IX01	3	SUGP2	SUGP2 i.3	Isoform 3 of SURP and G-patch domain-containing protein 2	SURP and G-patch domain-containing protein 2	Homo sapiens	9606	20180704_9606_rev_uniprot_isoforms
Q8IX01.4	SUGP2	Q8IX01	4	SUGP2	SUGP2 i.4	Isoform 4 of SURP and G-patch domain-containing protein 2	SURP and G-patch domain-containing protein 2	Homo sapiens	9606	20180704_9606_rev_uniprot_isoforms
Q06330	RBPJ	Q06330	NA	SUH	SUH	Recombining binding protein suppressor of hairless	Recombining binding protein suppressor of hairless	Homo sapiens	9606	20180704_9606_rev_uniprot_isoforms
Q06330.2	RBPJ	Q06330	2	SUH	SUH i.2	Isoform APCR-1 of Recombining binding protein suppressor of hairless	Recombining binding protein suppressor of hairless	Homo sapiens	9606	20180704_9606_rev_uniprot_isoforms
Q06330.3	RBPJ	Q06330	3	SUH	SUH i.3	Isoform APCR-3 of Recombining binding protein suppressor of hairless	Recombining binding protein suppressor of hairless	Homo sapiens	9606	20180704_9606_rev_uniprot_isoforms
Q06330.4	RBPJ	Q06330	4	SUH	SUH i.4	Isoform 4 of Recombining binding protein suppressor of hairless	Recombining binding protein suppressor of hairless	Homo sapiens	9606	20180704_9606_rev_uniprot_isoforms
Q06330.5	RBPJ	Q06330	5	SUH	SUH i.5	Isoform 5 of Recombining binding protein suppressor of hairless	Recombining binding protein suppressor of hairless	Homo sapiens	9606	20180704_9606_rev_uniprot_isoforms
Q06330.6	RBPJ	Q06330	6	SUH	SUH i.6	Isoform 6 of Recombining binding protein suppressor of hairless	Recombining binding protein suppressor of hairless	Homo sapiens	9606	20180704_9606_rev_uniprot_isoforms
Q06330.7	RBPJ	Q06330	7	SUH	SUH i.7	Isoform 7 of Recombining binding protein suppressor of hairless	Recombining binding protein suppressor of hairless	Homo sapiens	9606	20180704_9606_rev_uniprot_isoforms
Q8TC36	SUN5	Q8TC36	NA	SUN5	SUN5	SUN domain-containing protein 5	SUN domain-containing protein 5	Homo sapiens	9606	20180704_9606_rev_uniprot_isoforms
O15260	SURF4	O15260	NA	SURF4	SURF4	Surfeit locus protein 4	Surfeit locus protein 4	Homo sapiens	9606	20180704_9606_rev_uniprot_isoforms
O15260.2	SURF4	O15260	2	SURF4	SURF4 i.2	Isoform 2 of Surfeit locus protein 4	Surfeit locus protein 4	Homo sapiens	9606	20180704_9606_rev_uniprot_isoforms
O15260.3	SURF4	O15260	3	SURF4	SURF4 i.3	Isoform 3 of Surfeit locus protein 4	Surfeit locus protein 4	Homo sapiens	9606	20180704_9606_rev_uniprot_isoforms
Q9UQF0	ERVW-1	Q9UQF0	NA	SYCY1	SYCY1	Syncytin-1	Syncytin-1	Homo sapiens	9606	20180704_9606_rev_uniprot_isoforms
Q6PI48	DARS2	Q6PI48	NA	SYDM	SYDM	Aspartate--tRNA ligase, mitochondrial	Aspartate--tRNA ligase, mitochondrial	Homo sapiens	9606	20180704_9606_rev_uniprot_isoforms
P07814	EPRS	P07814	NA	SYEP	SYEP	Bifunctional glutamate/proline--tRNA ligase	Bifunctional glutamate/proline--tRNA ligase	Homo sapiens	9606	20180704_9606_rev_uniprot_isoforms
Q9BRV3	SLC50A1	Q9BRV3	NA	SWET1	SWET1	Sugar transporter SWEET1	Sugar transporter SWEET1	Homo sapiens	9606	20180704_9606_rev_uniprot_isoforms
Q9BRV3.2	SLC50A1	Q9BRV3	2	SWET1	SWET1 i.2	Isoform 2 of Sugar transporter SWEET1	Sugar transporter SWEET1	Homo sapiens	9606	20180704_9606_rev_uniprot_isoforms
Q9BRV3.3	SLC50A1	Q9BRV3	3	SWET1	SWET1 i.3	Isoform 3 of Sugar transporter SWEET1	Sugar transporter SWEET1	Homo sapiens	9606	20180704_9606_rev_uniprot_isoforms
Q1ZZU3	SWI5	Q1ZZU3	NA	SWI5	SWI5	DNA repair protein SWI5 homolog	DNA repair protein SWI5 homolog	Homo sapiens	9606	20180704_9606_rev_uniprot_isoforms
A6NDD5	SYNDIG1L	A6NDD5	NA	SYN1L	SYN1L	Synapse differentiation-inducing gene protein 1-like	Synapse differentiation-inducing gene protein 1-like	Homo sapiens	9606	20180704_9606_rev_uniprot_isoforms
P17600	SYN1	P17600	NA	SYN1	SYN1	Synapsin-1	Synapsin-1	Homo sapiens	9606	20180704_9606_rev_uniprot_isoforms
P17600.2	SYN1	P17600	2	SYN1	SYN1 i.2	Isoform IB of Synapsin-1	Synapsin-1	Homo sapiens	9606	20180704_9606_rev_uniprot_isoforms
Q92777	SYN2	Q92777	NA	SYN2	SYN2	Synapsin-2	Synapsin-2	Homo sapiens	9606	20180704_9606_rev_uniprot_isoforms
Q92777.2	SYN2	Q92777	2	SYN2	SYN2 i.2	Isoform IIb of Synapsin-2	Synapsin-2	Homo sapiens	9606	20180704_9606_rev_uniprot_isoforms
Q8WXH0	SYNE2	Q8WXH0	NA	SYNE2	SYNE2	Nesprin-2	Nesprin-2	Homo sapiens	9606	20180704_9606_rev_uniprot_isoforms
Q8WXH0.2	SYNE2	Q8WXH0	2	SYNE2	SYNE2 i.2	Isoform 2 of Nesprin-2	Nesprin-2	Homo sapiens	9606	20180704_9606_rev_uniprot_isoforms
Q8WXH0.3	SYNE2	Q8WXH0	3	SYNE2	SYNE2 i.3	Isoform 3 of Nesprin-2	Nesprin-2	Homo sapiens	9606	20180704_9606_rev_uniprot_isoforms
Q8WXH0.4	SYNE2	Q8WXH0	4	SYNE2	SYNE2 i.4	Isoform 4 of Nesprin-2	Nesprin-2	Homo sapiens	9606	20180704_9606_rev_uniprot_isoforms
Q8WXH0.5	SYNE2	Q8WXH0	5	SYNE2	SYNE2 i.5	Isoform 5 of Nesprin-2	Nesprin-2	Homo sapiens	9606	20180704_9606_rev_uniprot_isoforms
Q8WXH0.6	SYNE2	Q8WXH0	6	SYNE2	SYNE2 i.6	Isoform 6 of Nesprin-2	Nesprin-2	Homo sapiens	9606	20180704_9606_rev_uniprot_isoforms
Q8WXH0.7	SYNE2	Q8WXH0	7	SYNE2	SYNE2 i.7	Isoform 7 of Nesprin-2	Nesprin-2	Homo sapiens	9606	20180704_9606_rev_uniprot_isoforms
Q8WXH0.8	SYNE2	Q8WXH0	8	SYNE2	SYNE2 i.8	Isoform 8 of Nesprin-2	Nesprin-2	Homo sapiens	9606	20180704_9606_rev_uniprot_isoforms
Q8WXH0.9	SYNE2	Q8WXH0	9	SYNE2	SYNE2 i.9	Isoform 9 of Nesprin-2	Nesprin-2	Homo sapiens	9606	20180704_9606_rev_uniprot_isoforms
Q8WXH0.10	SYNE2	Q8WXH0	10	SYNE2	SYNE2 i.10	Isoform 10 of Nesprin-2	Nesprin-2	Homo sapiens	9606	20180704_9606_rev_uniprot_isoforms
Q8WXH0.11	SYNE2	Q8WXH0	11	SYNE2	SYNE2 i.11	Isoform 11 of Nesprin-2	Nesprin-2	Homo sapiens	9606	20180704_9606_rev_uniprot_isoforms
Q8WXH0.12	SYNE2	Q8WXH0	12	SYNE2	SYNE2 i.12	Isoform 12 of Nesprin-2	Nesprin-2	Homo sapiens	9606	20180704_9606_rev_uniprot_isoforms
Q8WXH0.13	SYNE2	Q8WXH0	13	SYNE2	SYNE2 i.13	Isoform 13 of Nesprin-2	Nesprin-2	Homo sapiens	9606	20180704_9606_rev_uniprot_isoforms
Q9H987	SYNPO2L	Q9H987	NA	SYP2L	SYP2L	Synaptopodin 2-like protein	Synaptopodin 2-like protein	Homo sapiens	9606	20180704_9606_rev_uniprot_isoforms
Q9H987.2	SYNPO2L	Q9H987	2	SYP2L	SYP2L i.2	Isoform 2 of Synaptopodin 2-like protein	Synaptopodin 2-like protein	Homo sapiens	9606	20180704_9606_rev_uniprot_isoforms
Q8IV01	SYT12	Q8IV01	NA	SYT12	SYT12	Synaptotagmin-12	Synaptotagmin-12	Homo sapiens	9606	20180704_9606_rev_uniprot_isoforms
Q7L8C5	SYT13	Q7L8C5	NA	SYT13	SYT13	Synaptotagmin-13	Synaptotagmin-13	Homo sapiens	9606	20180704_9606_rev_uniprot_isoforms
Q9BQS2	SYT15	Q9BQS2	NA	SYT15	SYT15	Synaptotagmin-15	Synaptotagmin-15	Homo sapiens	9606	20180704_9606_rev_uniprot_isoforms
Q9BQS2.2	SYT15	Q9BQS2	2	SYT15	SYT15 i.2	Isoform 2 of Synaptotagmin-15	Synaptotagmin-15	Homo sapiens	9606	20180704_9606_rev_uniprot_isoforms
Q9BQS2.3	SYT15	Q9BQS2	3	SYT15	SYT15 i.3	Isoform 3 of Synaptotagmin-15	Synaptotagmin-15	Homo sapiens	9606	20180704_9606_rev_uniprot_isoforms
Q9BQS2.4	SYT15	Q9BQS2	4	SYT15	SYT15 i.4	Isoform 4 of Synaptotagmin-15	Synaptotagmin-15	Homo sapiens	9606	20180704_9606_rev_uniprot_isoforms
Q17RD7	SYT16	Q17RD7	NA	SYT16	SYT16	Synaptotagmin-16	Synaptotagmin-16	Homo sapiens	9606	20180704_9606_rev_uniprot_isoforms
Q17RD7.2	SYT16	Q17RD7	2	SYT16	SYT16 i.2	Isoform 2 of Synaptotagmin-16	Synaptotagmin-16	Homo sapiens	9606	20180704_9606_rev_uniprot_isoforms
Q17RD7.3	SYT16	Q17RD7	3	SYT16	SYT16 i.3	Isoform 3 of Synaptotagmin-16	Synaptotagmin-16	Homo sapiens	9606	20180704_9606_rev_uniprot_isoforms
Q17RD7.4	SYT16	Q17RD7	4	SYT16	SYT16 i.4	Isoform 4 of Synaptotagmin-16	Synaptotagmin-16	Homo sapiens	9606	20180704_9606_rev_uniprot_isoforms
P21579	SYT1	P21579	NA	SYT1	SYT1	Synaptotagmin-1	Synaptotagmin-1	Homo sapiens	9606	20180704_9606_rev_uniprot_isoforms
Q9BQG1	SYT3	Q9BQG1	NA	SYT3	SYT3	Synaptotagmin-3	Synaptotagmin-3	Homo sapiens	9606	20180704_9606_rev_uniprot_isoforms
Q86SS6	SYT9	Q86SS6	NA	SYT9	SYT9	Synaptotagmin-9	Synaptotagmin-9	Homo sapiens	9606	20180704_9606_rev_uniprot_isoforms
Q8IYJ3	SYTL1	Q8IYJ3	NA	SYTL1	SYTL1	Synaptotagmin-like protein 1	Synaptotagmin-like protein 1	Homo sapiens	9606	20180704_9606_rev_uniprot_isoforms
Q8IYJ3.2	SYTL1	Q8IYJ3	2	SYTL1	SYTL1 i.2	Isoform 2 of Synaptotagmin-like protein 1	Synaptotagmin-like protein 1	Homo sapiens	9606	20180704_9606_rev_uniprot_isoforms
Q96C24	SYTL4	Q96C24	NA	SYTL4	SYTL4	Synaptotagmin-like protein 4	Synaptotagmin-like protein 4	Homo sapiens	9606	20180704_9606_rev_uniprot_isoforms
Q96C24.2	SYTL4	Q96C24	2	SYTL4	SYTL4 i.2	Isoform 2 of Synaptotagmin-like protein 4	Synaptotagmin-like protein 4	Homo sapiens	9606	20180704_9606_rev_uniprot_isoforms
P37840	SNCA	P37840	NA	SYUA	SYUA	Alpha-synuclein	Alpha-synuclein	Homo sapiens	9606	20180704_9606_rev_uniprot_isoforms
P37840.2	SNCA	P37840	2	SYUA	SYUA i.2	Isoform 2-4 of Alpha-synuclein	Alpha-synuclein	Homo sapiens	9606	20180704_9606_rev_uniprot_isoforms
P37840.3	SNCA	P37840	3	SYUA	SYUA i.3	Isoform 2-5 of Alpha-synuclein	Alpha-synuclein	Homo sapiens	9606	20180704_9606_rev_uniprot_isoforms
Q5JUX0	SPIN3	Q5JUX0	NA	SPIN3	SPIN3	Spindlin-3	Spindlin-3	Homo sapiens	9606	20180704_9606_rev_uniprot_isoforms
Q5JUX0.2	SPIN3	Q5JUX0	2	SPIN3	SPIN3 i.2	Isoform 2 of Spindlin-3	Spindlin-3	Homo sapiens	9606	20180704_9606_rev_uniprot_isoforms
Q8WWL2	SPIRE2	Q8WWL2	NA	SPIR2	SPIR2	Protein spire homolog 2	Protein spire homolog 2	Homo sapiens	9606	20180704_9606_rev_uniprot_isoforms
Q8WWL2.2	SPIRE2	Q8WWL2	2	SPIR2	SPIR2 i.2	Isoform 2 of Protein spire homolog 2	Protein spire homolog 2	Homo sapiens	9606	20180704_9606_rev_uniprot_isoforms
Q8WWL2.3	SPIRE2	Q8WWL2	3	SPIR2	SPIR2 i.3	Isoform 3 of Protein spire homolog 2	Protein spire homolog 2	Homo sapiens	9606	20180704_9606_rev_uniprot_isoforms
Q8WWL2.4	SPIRE2	Q8WWL2	4	SPIR2	SPIR2 i.4	Isoform 4 of Protein spire homolog 2	Protein spire homolog 2	Homo sapiens	9606	20180704_9606_rev_uniprot_isoforms
O43291	SPINT2	O43291	NA	SPIT2	SPIT2	Kunitz-type protease inhibitor 2	Kunitz-type protease inhibitor 2	Homo sapiens	9606	20180704_9606_rev_uniprot_isoforms
O43291.2	SPINT2	O43291	2	SPIT2	SPIT2 i.2	Isoform 2 of Kunitz-type protease inhibitor 2	Kunitz-type protease inhibitor 2	Homo sapiens	9606	20180704_9606_rev_uniprot_isoforms
Q6IQ16	SPOPL	Q6IQ16	NA	SPOPL	SPOPL	Speckle-type POZ protein-like	Speckle-type POZ protein-like	Homo sapiens	9606	20180704_9606_rev_uniprot_isoforms
P22531	SPRR2E	P22531	NA	SPR2E	SPR2E	Small proline-rich protein 2E	Small proline-rich protein 2E	Homo sapiens	9606	20180704_9606_rev_uniprot_isoforms
P09486	SPARC	P09486	NA	SPRC	SPRC	SPARC	SPARC	Homo sapiens	9606	20180704_9606_rev_uniprot_isoforms
Q8WW59	SPRYD4	Q8WW59	NA	SPRY4	SPRY4	SPRY domain-containing protein 4	SPRY domain-containing protein 4	Homo sapiens	9606	20180704_9606_rev_uniprot_isoforms
Q99611	SEPHS2	Q99611	NA	SPS2	SPS2	Selenide, water dikinase 2	Selenide, water dikinase 2	Homo sapiens	9606	20180704_9606_rev_uniprot_isoforms
Q96BD6	SPSB1	Q96BD6	NA	SPSB1	SPSB1	SPRY domain-containing SOCS box protein 1	SPRY domain-containing SOCS box protein 1	Homo sapiens	9606	20180704_9606_rev_uniprot_isoforms
P52788	SMS	P52788	NA	SPSY	SPSY	Spermine synthase	Spermine synthase	Homo sapiens	9606	20180704_9606_rev_uniprot_isoforms
P52788.2	SMS	P52788	2	SPSY	SPSY i.2	Isoform 2 of Spermine synthase	Spermine synthase	Homo sapiens	9606	20180704_9606_rev_uniprot_isoforms
Q9BR10	SPATA25	Q9BR10	NA	SPT25	SPT25	Spermatogenesis-associated protein 25	Spermatogenesis-associated protein 25	Homo sapiens	9606	20180704_9606_rev_uniprot_isoforms
A4D263	SPATA48	A4D263	NA	SPT48	SPT48	Spermatogenesis-associated protein 48	Spermatogenesis-associated protein 48	Homo sapiens	9606	20180704_9606_rev_uniprot_isoforms
Q7KZ85	SUPT6H	Q7KZ85	NA	SPT6H	SPT6H	Transcription elongation factor SPT6	Transcription elongation factor SPT6	Homo sapiens	9606	20180704_9606_rev_uniprot_isoforms
Q7KZ85.2	SUPT6H	Q7KZ85	2	SPT6H	SPT6H i.2	Isoform 2 of Transcription elongation factor SPT6	Transcription elongation factor SPT6	Homo sapiens	9606	20180704_9606_rev_uniprot_isoforms
Q7KZ85.3	SUPT6H	Q7KZ85	3	SPT6H	SPT6H i.3	Isoform 3 of Transcription elongation factor SPT6	Transcription elongation factor SPT6	Homo sapiens	9606	20180704_9606_rev_uniprot_isoforms
Q96JX3	SERAC1	Q96JX3	NA	SRAC1	SRAC1	Protein SERAC1	Protein SERAC1	Homo sapiens	9606	20180704_9606_rev_uniprot_isoforms
Q96JX3.2	SERAC1	Q96JX3	2	SRAC1	SRAC1 i.2	Isoform 2 of Protein SERAC1	Protein SERAC1	Homo sapiens	9606	20180704_9606_rev_uniprot_isoforms
Q96JX3.3	SERAC1	Q96JX3	3	SRAC1	SRAC1 i.3	Isoform 3 of Protein SERAC1	Protein SERAC1	Homo sapiens	9606	20180704_9606_rev_uniprot_isoforms
Q8WTU2	SSC4D	Q8WTU2	NA	SRB4D	SRB4D	Scavenger receptor cysteine-rich domain-containing group B protein	Scavenger receptor cysteine-rich domain-containing group B protein	Homo sapiens	9606	20180704_9606_rev_uniprot_isoforms
Q8WTU2.2	SSC4D	Q8WTU2	2	SRB4D	SRB4D i.2	Isoform 2 of Scavenger receptor cysteine-rich domain-containing group B protein	Scavenger receptor cysteine-rich domain-containing group B protein	Homo sapiens	9606	20180704_9606_rev_uniprot_isoforms
Q8N5C6	SRBD1	Q8N5C6	NA	SRBD1	SRBD1	S1 RNA-binding domain-containing protein 1	S1 RNA-binding domain-containing protein 1	Homo sapiens	9606	20180704_9606_rev_uniprot_isoforms
Q8N5C6.2	SRBD1	Q8N5C6	2	SRBD1	SRBD1 i.2	Isoform 2 of S1 RNA-binding domain-containing protein 1	S1 RNA-binding domain-containing protein 1	Homo sapiens	9606	20180704_9606_rev_uniprot_isoforms
Q9BX66	SORBS1	Q9BX66	NA	SRBS1	SRBS1	Sorbin and SH3 domain-containing protein 1	Sorbin and SH3 domain-containing protein 1	Homo sapiens	9606	20180704_9606_rev_uniprot_isoforms
Q9BX66.2	SORBS1	Q9BX66	2	SRBS1	SRBS1 i.2	Isoform 2 of Sorbin and SH3 domain-containing protein 1	Sorbin and SH3 domain-containing protein 1	Homo sapiens	9606	20180704_9606_rev_uniprot_isoforms
Q9BX66.3	SORBS1	Q9BX66	3	SRBS1	SRBS1 i.3	Isoform 3 of Sorbin and SH3 domain-containing protein 1	Sorbin and SH3 domain-containing protein 1	Homo sapiens	9606	20180704_9606_rev_uniprot_isoforms
Q9BX66.4	SORBS1	Q9BX66	4	SRBS1	SRBS1 i.4	Isoform 4 of Sorbin and SH3 domain-containing protein 1	Sorbin and SH3 domain-containing protein 1	Homo sapiens	9606	20180704_9606_rev_uniprot_isoforms
Q9BX66.5	SORBS1	Q9BX66	5	SRBS1	SRBS1 i.5	Isoform 5 of Sorbin and SH3 domain-containing protein 1	Sorbin and SH3 domain-containing protein 1	Homo sapiens	9606	20180704_9606_rev_uniprot_isoforms
Q9BX66.6	SORBS1	Q9BX66	6	SRBS1	SRBS1 i.6	Isoform 6 of Sorbin and SH3 domain-containing protein 1	Sorbin and SH3 domain-containing protein 1	Homo sapiens	9606	20180704_9606_rev_uniprot_isoforms
Q9BX66.7	SORBS1	Q9BX66	7	SRBS1	SRBS1 i.7	Isoform 7 of Sorbin and SH3 domain-containing protein 1	Sorbin and SH3 domain-containing protein 1	Homo sapiens	9606	20180704_9606_rev_uniprot_isoforms
Q9BX66.8	SORBS1	Q9BX66	8	SRBS1	SRBS1 i.8	Isoform 8 of Sorbin and SH3 domain-containing protein 1	Sorbin and SH3 domain-containing protein 1	Homo sapiens	9606	20180704_9606_rev_uniprot_isoforms
Q9BX66.9	SORBS1	Q9BX66	9	SRBS1	SRBS1 i.9	Isoform 9 of Sorbin and SH3 domain-containing protein 1	Sorbin and SH3 domain-containing protein 1	Homo sapiens	9606	20180704_9606_rev_uniprot_isoforms
Q9BX66.10	SORBS1	Q9BX66	10	SRBS1	SRBS1 i.10	Isoform 10 of Sorbin and SH3 domain-containing protein 1	Sorbin and SH3 domain-containing protein 1	Homo sapiens	9606	20180704_9606_rev_uniprot_isoforms
Q9BX66.11	SORBS1	Q9BX66	11	SRBS1	SRBS1 i.11	Isoform 11 of Sorbin and SH3 domain-containing protein 1	Sorbin and SH3 domain-containing protein 1	Homo sapiens	9606	20180704_9606_rev_uniprot_isoforms
Q9BX66.12	SORBS1	Q9BX66	12	SRBS1	SRBS1 i.12	Isoform 12 of Sorbin and SH3 domain-containing protein 1	Sorbin and SH3 domain-containing protein 1	Homo sapiens	9606	20180704_9606_rev_uniprot_isoforms
P23327	HRC	P23327	NA	SRCH	SRCH	Sarcoplasmic reticulum histidine-rich calcium-binding protein	Sarcoplasmic reticulum histidine-rich calcium-binding protein	Homo sapiens	9606	20180704_9606_rev_uniprot_isoforms
Q4G0T1	NA	Q4G0T1	NA	SRCRM	SRCRM	Scavenger receptor cysteine-rich domain-containing protein SCART1	Scavenger receptor cysteine-rich domain-containing protein SCART1	Homo sapiens	9606	20180704_9606_rev_uniprot_isoforms
Q4G0T1.2	NA	Q4G0T1	2	SRCRM	SRCRM i.2	Isoform Gamma of Scavenger receptor cysteine-rich domain-containing protein SCART1	Scavenger receptor cysteine-rich domain-containing protein SCART1	Homo sapiens	9606	20180704_9606_rev_uniprot_isoforms
Q4G0T1.3	NA	Q4G0T1	3	SRCRM	SRCRM i.3	Isoform Alpha of Scavenger receptor cysteine-rich domain-containing protein SCART1	Scavenger receptor cysteine-rich domain-containing protein SCART1	Homo sapiens	9606	20180704_9606_rev_uniprot_isoforms
Q14162	SCARF1	Q14162	NA	SREC	SREC	Scavenger receptor class F member 1	Scavenger receptor class F member 1	Homo sapiens	9606	20180704_9606_rev_uniprot_isoforms
Q14162.2	SCARF1	Q14162	2	SREC	SREC i.2	Isoform 2 of Scavenger receptor class F member 1	Scavenger receptor class F member 1	Homo sapiens	9606	20180704_9606_rev_uniprot_isoforms
Q14162.3	SCARF1	Q14162	3	SREC	SREC i.3	Isoform 3 of Scavenger receptor class F member 1	Scavenger receptor class F member 1	Homo sapiens	9606	20180704_9606_rev_uniprot_isoforms
Q14162.4	SCARF1	Q14162	4	SREC	SREC i.4	Isoform 4 of Scavenger receptor class F member 1	Scavenger receptor class F member 1	Homo sapiens	9606	20180704_9606_rev_uniprot_isoforms
Q14162.5	SCARF1	Q14162	5	SREC	SREC i.5	Isoform 5 of Scavenger receptor class F member 1	Scavenger receptor class F member 1	Homo sapiens	9606	20180704_9606_rev_uniprot_isoforms
Q9UGK8	SERGEF	Q9UGK8	NA	SRGEF	SRGEF	Secretion-regulating guanine nucleotide exchange factor	Secretion-regulating guanine nucleotide exchange factor	Homo sapiens	9606	20180704_9606_rev_uniprot_isoforms
Q9UGK8.2	SERGEF	Q9UGK8	2	SRGEF	SRGEF i.2	Isoform 2 of Secretion-regulating guanine nucleotide exchange factor	Secretion-regulating guanine nucleotide exchange factor	Homo sapiens	9606	20180704_9606_rev_uniprot_isoforms
P10124	SRGN	P10124	NA	SRGN	SRGN	Serglycin	Serglycin	Homo sapiens	9606	20180704_9606_rev_uniprot_isoforms
Q7Z6B7	SRGAP1	Q7Z6B7	NA	SRGP1	SRGP1	SLIT-ROBO Rho GTPase-activating protein 1	SLIT-ROBO Rho GTPase-activating protein 1	Homo sapiens	9606	20180704_9606_rev_uniprot_isoforms
Q7Z6B7.2	SRGAP1	Q7Z6B7	2	SRGP1	SRGP1 i.2	Isoform 2 of SLIT-ROBO Rho GTPase-activating protein 1	SLIT-ROBO Rho GTPase-activating protein 1	Homo sapiens	9606	20180704_9606_rev_uniprot_isoforms
O60687	SRPX2	O60687	NA	SRPX2	SRPX2	Sushi repeat-containing protein SRPX2	Sushi repeat-containing protein SRPX2	Homo sapiens	9606	20180704_9606_rev_uniprot_isoforms
Q9BRL6	SRSF8	Q9BRL6	NA	SRSF8	SRSF8	Serine/arginine-rich splicing factor 8	Serine/arginine-rich splicing factor 8	Homo sapiens	9606	20180704_9606_rev_uniprot_isoforms
Q9BRL6.2	SRSF8	Q9BRL6	2	SRSF8	SRSF8 i.2	Isoform 2 of Serine/arginine-rich splicing factor 8	Serine/arginine-rich splicing factor 8	Homo sapiens	9606	20180704_9606_rev_uniprot_isoforms
P81877	SSBP2	P81877	NA	SSBP2	SSBP2	Single-stranded DNA-binding protein 2	Single-stranded DNA-binding protein 2	Homo sapiens	9606	20180704_9606_rev_uniprot_isoforms
P81877.2	SSBP2	P81877	2	SSBP2	SSBP2 i.2	Isoform 2 of Single-stranded DNA-binding protein 2	Single-stranded DNA-binding protein 2	Homo sapiens	9606	20180704_9606_rev_uniprot_isoforms
P81877.3	SSBP2	P81877	3	SSBP2	SSBP2 i.3	Isoform 3 of Single-stranded DNA-binding protein 2	Single-stranded DNA-binding protein 2	Homo sapiens	9606	20180704_9606_rev_uniprot_isoforms
P81877.4	SSBP2	P81877	4	SSBP2	SSBP2 i.4	Isoform 4 of Single-stranded DNA-binding protein 2	Single-stranded DNA-binding protein 2	Homo sapiens	9606	20180704_9606_rev_uniprot_isoforms
P81877.5	SSBP2	P81877	5	SSBP2	SSBP2 i.5	Isoform 5 of Single-stranded DNA-binding protein 2	Single-stranded DNA-binding protein 2	Homo sapiens	9606	20180704_9606_rev_uniprot_isoforms
Q04837	SSBP1	Q04837	NA	SSBP	SSBP	Single-stranded DNA-binding protein, mitochondrial	Single-stranded DNA-binding protein, mitochondrial	Homo sapiens	9606	20180704_9606_rev_uniprot_isoforms
P51571	SSR4	P51571	NA	SSRD	SSRD	Translocon-associated protein subunit delta	Translocon-associated protein subunit delta	Homo sapiens	9606	20180704_9606_rev_uniprot_isoforms
Q08945	SSRP1	Q08945	NA	SSRP1	SSRP1	FACT complex subunit SSRP1	FACT complex subunit SSRP1	Homo sapiens	9606	20180704_9606_rev_uniprot_isoforms
Q9Y2M2	SSUH2	Q9Y2M2	NA	SSUH2	SSUH2	Protein SSUH2 homolog	Protein SSUH2 homolog	Homo sapiens	9606	20180704_9606_rev_uniprot_isoforms
Q9Y2M2.2	SSUH2	Q9Y2M2	2	SSUH2	SSUH2 i.2	Isoform 2 of Protein SSUH2 homolog	Protein SSUH2 homolog	Homo sapiens	9606	20180704_9606_rev_uniprot_isoforms
Q99909	SSX3	Q99909	NA	SSX3	SSX3	Protein SSX3	Protein SSX3	Homo sapiens	9606	20180704_9606_rev_uniprot_isoforms
Q99909.2	SSX3	Q99909	2	SSX3	SSX3 i.2	Isoform 2 of Protein SSX3	Protein SSX3	Homo sapiens	9606	20180704_9606_rev_uniprot_isoforms
Q96DR4	STARD4	Q96DR4	NA	STAR4	STAR4	StAR-related lipid transfer protein 4	StAR-related lipid transfer protein 4	Homo sapiens	9606	20180704_9606_rev_uniprot_isoforms
Q96DR4.2	STARD4	Q96DR4	2	STAR4	STAR4 i.2	Isoform 2 of StAR-related lipid transfer protein 4	StAR-related lipid transfer protein 4	Homo sapiens	9606	20180704_9606_rev_uniprot_isoforms
Q8NBB2	ST20-AS1	Q8NBB2	NA	STAS1	STAS1	Putative uncharacterized protein ST20-AS1	Putative uncharacterized protein ST20-AS1	Homo sapiens	9606	20180704_9606_rev_uniprot_isoforms
P42224	STAT1	P42224	NA	STAT1	STAT1	Signal transducer and activator of transcription 1-alpha/beta	Signal transducer and activator of transcription 1-alpha/beta	Homo sapiens	9606	20180704_9606_rev_uniprot_isoforms
P42224.2	STAT1	P42224	2	STAT1	STAT1 i.2	Isoform Beta of Signal transducer and activator of transcription 1-alpha/beta	Signal transducer and activator of transcription 1-alpha/beta	Homo sapiens	9606	20180704_9606_rev_uniprot_isoforms
O95793	STAU1	O95793	NA	STAU1	STAU1	Double-stranded RNA-binding protein Staufen homolog 1	Double-stranded RNA-binding protein Staufen homolog 1	Homo sapiens	9606	20180704_9606_rev_uniprot_isoforms
O95793.2	STAU1	O95793	2	STAU1	STAU1 i.2	Isoform Short of Double-stranded RNA-binding protein Staufen homolog 1	Double-stranded RNA-binding protein Staufen homolog 1	Homo sapiens	9606	20180704_9606_rev_uniprot_isoforms
O95793.3	STAU1	O95793	3	STAU1	STAU1 i.3	Isoform 3 of Double-stranded RNA-binding protein Staufen homolog 1	Double-stranded RNA-binding protein Staufen homolog 1	Homo sapiens	9606	20180704_9606_rev_uniprot_isoforms
Q13285	NR5A1	Q13285	NA	STF1	STF1	Steroidogenic factor 1	Steroidogenic factor 1	Homo sapiens	9606	20180704_9606_rev_uniprot_isoforms
Q13586	STIM1	Q13586	NA	STIM1	STIM1	Stromal interaction molecule 1	Stromal interaction molecule 1	Homo sapiens	9606	20180704_9606_rev_uniprot_isoforms
Q13586.2	STIM1	Q13586	2	STIM1	STIM1 i.2	Isoform 2 of Stromal interaction molecule 1	Stromal interaction molecule 1	Homo sapiens	9606	20180704_9606_rev_uniprot_isoforms
Q6ZVD7	STOX1	Q6ZVD7	NA	STOX1	STOX1	Storkhead-box protein 1	Storkhead-box protein 1	Homo sapiens	9606	20180704_9606_rev_uniprot_isoforms
Q6ZVD7.2	STOX1	Q6ZVD7	2	STOX1	STOX1 i.2	Isoform B of Storkhead-box protein 1	Storkhead-box protein 1	Homo sapiens	9606	20180704_9606_rev_uniprot_isoforms
Q6ZVD7.3	STOX1	Q6ZVD7	3	STOX1	STOX1 i.3	Isoform C of Storkhead-box protein 1	Storkhead-box protein 1	Homo sapiens	9606	20180704_9606_rev_uniprot_isoforms
Q8N412	STPG2	Q8N412	NA	STPG2	STPG2	Sperm-tail PG-rich repeat-containing protein 2	Sperm-tail PG-rich repeat-containing protein 2	Homo sapiens	9606	20180704_9606_rev_uniprot_isoforms
Q8N801	STPG4	Q8N801	NA	STPG4	STPG4	Protein STPG4	Protein STPG4	Homo sapiens	9606	20180704_9606_rev_uniprot_isoforms
Q8N801.2	STPG4	Q8N801	2	STPG4	STPG4 i.2	Isoform 2 of Protein STPG4	Protein STPG4	Homo sapiens	9606	20180704_9606_rev_uniprot_isoforms
O95772	STARD3NL	O95772	NA	STR3N	STR3N	STARD3 N-terminal-like protein	STARD3 N-terminal-like protein	Homo sapiens	9606	20180704_9606_rev_uniprot_isoforms
O95772.2	STARD3NL	O95772	2	STR3N	STR3N i.2	Isoform 2 of STARD3 N-terminal-like protein	STARD3 N-terminal-like protein	Homo sapiens	9606	20180704_9606_rev_uniprot_isoforms
Q7Z7C7	STRA8	Q7Z7C7	NA	STRA8	STRA8	Stimulated by retinoic acid gene 8 protein homolog	Stimulated by retinoic acid gene 8 protein homolog	Homo sapiens	9606	20180704_9606_rev_uniprot_isoforms
Q9C0K7	STRADB	Q9C0K7	NA	STRAB	STRAB	STE20-related kinase adapter protein beta	STE20-related kinase adapter protein beta	Homo sapiens	9606	20180704_9606_rev_uniprot_isoforms
Q9C0K7.2	STRADB	Q9C0K7	2	STRAB	STRAB i.2	Isoform 2 of STE20-related kinase adapter protein beta	STE20-related kinase adapter protein beta	Homo sapiens	9606	20180704_9606_rev_uniprot_isoforms
Q9C0K7.3	STRADB	Q9C0K7	3	STRAB	STRAB i.3	Isoform 3 of STE20-related kinase adapter protein beta	STE20-related kinase adapter protein beta	Homo sapiens	9606	20180704_9606_rev_uniprot_isoforms
Q13277	STX3	Q13277	NA	STX3	STX3	Syntaxin-3	Syntaxin-3	Homo sapiens	9606	20180704_9606_rev_uniprot_isoforms
Q13277.2	STX3	Q13277	2	STX3	STX3 i.2	Isoform B of Syntaxin-3	Syntaxin-3	Homo sapiens	9606	20180704_9606_rev_uniprot_isoforms
Q13277.3	STX3	Q13277	3	STX3	STX3 i.3	Isoform 3 of Syntaxin-3	Syntaxin-3	Homo sapiens	9606	20180704_9606_rev_uniprot_isoforms
O15400	STX7	O15400	NA	STX7	STX7	Syntaxin-7	Syntaxin-7	Homo sapiens	9606	20180704_9606_rev_uniprot_isoforms
O15400.2	STX7	O15400	2	STX7	STX7 i.2	Isoform 2 of Syntaxin-7	Syntaxin-7	Homo sapiens	9606	20180704_9606_rev_uniprot_isoforms
O00186	STXBP3	O00186	NA	STXB3	STXB3	Syntaxin-binding protein 3	Syntaxin-binding protein 3	Homo sapiens	9606	20180704_9606_rev_uniprot_isoforms
Q8NFX7	STXBP6	Q8NFX7	NA	STXB6	STXB6	Syntaxin-binding protein 6	Syntaxin-binding protein 6	Homo sapiens	9606	20180704_9606_rev_uniprot_isoforms
Q8NFX7.2	STXBP6	Q8NFX7	2	STXB6	STXB6 i.2	Isoform 2 of Syntaxin-binding protein 6	Syntaxin-binding protein 6	Homo sapiens	9606	20180704_9606_rev_uniprot_isoforms
Q8NFX7.3	STXBP6	Q8NFX7	3	STXB6	STXB6 i.3	Isoform 3 of Syntaxin-binding protein 6	Syntaxin-binding protein 6	Homo sapiens	9606	20180704_9606_rev_uniprot_isoforms
Q9Y6J8	STYXL1	Q9Y6J8	NA	STYL1	STYL1	Serine/threonine/tyrosine-interacting-like protein 1	Serine/threonine/tyrosine-interacting-like protein 1	Homo sapiens	9606	20180704_9606_rev_uniprot_isoforms
Q9Y6J8.2	STYXL1	Q9Y6J8	2	STYL1	STYL1 i.2	Isoform 2 of Serine/threonine/tyrosine-interacting-like protein 1	Serine/threonine/tyrosine-interacting-like protein 1	Homo sapiens	9606	20180704_9606_rev_uniprot_isoforms
Q9Y6J8.3	STYXL1	Q9Y6J8	3	STYL1	STYL1 i.3	Isoform 3 of Serine/threonine/tyrosine-interacting-like protein 1	Serine/threonine/tyrosine-interacting-like protein 1	Homo sapiens	9606	20180704_9606_rev_uniprot_isoforms
Q9Y6J8.4	STYXL1	Q9Y6J8	4	STYL1	STYL1 i.4	Isoform 4 of Serine/threonine/tyrosine-interacting-like protein 1	Serine/threonine/tyrosine-interacting-like protein 1	Homo sapiens	9606	20180704_9606_rev_uniprot_isoforms
Q9Y6J8.5	STYXL1	Q9Y6J8	5	STYL1	STYL1 i.5	Isoform 5 of Serine/threonine/tyrosine-interacting-like protein 1	Serine/threonine/tyrosine-interacting-like protein 1	Homo sapiens	9606	20180704_9606_rev_uniprot_isoforms
Q9UBS9	SUCO	Q9UBS9	NA	SUCO	SUCO	SUN domain-containing ossification factor	SUN domain-containing ossification factor	Homo sapiens	9606	20180704_9606_rev_uniprot_isoforms
Q9UBS9.2	SUCO	Q9UBS9	2	SUCO	SUCO i.2	Isoform 2 of SUN domain-containing ossification factor	SUN domain-containing ossification factor	Homo sapiens	9606	20180704_9606_rev_uniprot_isoforms
Q92537	SUSD6	Q92537	NA	SUSD6	SUSD6	Sushi domain-containing protein 6	Sushi domain-containing protein 6	Homo sapiens	9606	20180704_9606_rev_uniprot_isoforms
Q9H5I1	SUV39H2	Q9H5I1	NA	SUV92	SUV92	Histone-lysine N-methyltransferase SUV39H2	Histone-lysine N-methyltransferase SUV39H2	Homo sapiens	9606	20180704_9606_rev_uniprot_isoforms
Q9H5I1.2	SUV39H2	Q9H5I1	2	SUV92	SUV92 i.2	Isoform 1 of Histone-lysine N-methyltransferase SUV39H2	Histone-lysine N-methyltransferase SUV39H2	Homo sapiens	9606	20180704_9606_rev_uniprot_isoforms
Q9H5I1.3	SUV39H2	Q9H5I1	3	SUV92	SUV92 i.3	Isoform 2 of Histone-lysine N-methyltransferase SUV39H2	Histone-lysine N-methyltransferase SUV39H2	Homo sapiens	9606	20180704_9606_rev_uniprot_isoforms
O95425	SVIL	O95425	NA	SVIL	SVIL	Supervillin	Supervillin	Homo sapiens	9606	20180704_9606_rev_uniprot_isoforms
O95425.2	SVIL	O95425	2	SVIL	SVIL i.2	Isoform 2 of Supervillin	Supervillin	Homo sapiens	9606	20180704_9606_rev_uniprot_isoforms
O95425.3	SVIL	O95425	3	SVIL	SVIL i.3	Isoform SV3 of Supervillin	Supervillin	Homo sapiens	9606	20180704_9606_rev_uniprot_isoforms
O95425.4	SVIL	O95425	4	SVIL	SVIL i.4	Isoform SV4 of Supervillin	Supervillin	Homo sapiens	9606	20180704_9606_rev_uniprot_isoforms
A6NEL2	SOWAHB	A6NEL2	NA	SWAHB	SWAHB	Ankyrin repeat domain-containing protein SOWAHB	Ankyrin repeat domain-containing protein SOWAHB	Homo sapiens	9606	20180704_9606_rev_uniprot_isoforms
Q53LP3	SOWAHC	Q53LP3	NA	SWAHC	SWAHC	Ankyrin repeat domain-containing protein SOWAHC	Ankyrin repeat domain-containing protein SOWAHC	Homo sapiens	9606	20180704_9606_rev_uniprot_isoforms
P08047	SP1	P08047	NA	SP1	SP1	Transcription factor Sp1	Transcription factor Sp1	Homo sapiens	9606	20180704_9606_rev_uniprot_isoforms
P08047.2	SP1	P08047	2	SP1	SP1 i.2	Isoform 2 of Transcription factor Sp1	Transcription factor Sp1	Homo sapiens	9606	20180704_9606_rev_uniprot_isoforms
P08047.3	SP1	P08047	3	SP1	SP1 i.3	Isoform 3 of Transcription factor Sp1	Transcription factor Sp1	Homo sapiens	9606	20180704_9606_rev_uniprot_isoforms
Q02446	SP4	Q02446	NA	SP4	SP4	Transcription factor Sp4	Transcription factor Sp4	Homo sapiens	9606	20180704_9606_rev_uniprot_isoforms
Q3SY56	SP6	Q3SY56	NA	SP6	SP6	Transcription factor Sp6	Transcription factor Sp6	Homo sapiens	9606	20180704_9606_rev_uniprot_isoforms
Q86W54	SPATA24	Q86W54	NA	SPA24	SPA24	Spermatogenesis-associated protein 24	Spermatogenesis-associated protein 24	Homo sapiens	9606	20180704_9606_rev_uniprot_isoforms
Q86W54.2	SPATA24	Q86W54	2	SPA24	SPA24 i.2	Isoform 2 of Spermatogenesis-associated protein 24	Spermatogenesis-associated protein 24	Homo sapiens	9606	20180704_9606_rev_uniprot_isoforms
Q8N4H0	SPATA6L	Q8N4H0	NA	SPA6L	SPA6L	Spermatogenesis associated 6-like protein	Spermatogenesis associated 6-like protein	Homo sapiens	9606	20180704_9606_rev_uniprot_isoforms
Q8N4H0.2	SPATA6L	Q8N4H0	2	SPA6L	SPA6L i.2	Isoform 2 of Spermatogenesis associated 6-like protein	Spermatogenesis associated 6-like protein	Homo sapiens	9606	20180704_9606_rev_uniprot_isoforms
Q8N4H0.3	SPATA6L	Q8N4H0	3	SPA6L	SPA6L i.3	Isoform 3 of Spermatogenesis associated 6-like protein	Spermatogenesis associated 6-like protein	Homo sapiens	9606	20180704_9606_rev_uniprot_isoforms
Q86WD7	SERPINA9	Q86WD7	NA	SPA9	SPA9	Serpin A9	Serpin A9	Homo sapiens	9606	20180704_9606_rev_uniprot_isoforms
Q86WD7.2	SERPINA9	Q86WD7	2	SPA9	SPA9 i.2	Isoform 2 of Serpin A9	Serpin A9	Homo sapiens	9606	20180704_9606_rev_uniprot_isoforms
Q86WD7.3	SERPINA9	Q86WD7	3	SPA9	SPA9 i.3	Isoform 3 of Serpin A9	Serpin A9	Homo sapiens	9606	20180704_9606_rev_uniprot_isoforms
Q86WD7.4	SERPINA9	Q86WD7	4	SPA9	SPA9 i.4	Isoform 4 of Serpin A9	Serpin A9	Homo sapiens	9606	20180704_9606_rev_uniprot_isoforms
Q86WD7.5	SERPINA9	Q86WD7	5	SPA9	SPA9 i.5	Isoform 5 of Serpin A9	Serpin A9	Homo sapiens	9606	20180704_9606_rev_uniprot_isoforms
Q86WD7.6	SERPINA9	Q86WD7	6	SPA9	SPA9 i.6	Isoform 6 of Serpin A9	Serpin A9	Homo sapiens	9606	20180704_9606_rev_uniprot_isoforms
Q86WD7.7	SERPINA9	Q86WD7	7	SPA9	SPA9 i.7	Isoform 7 of Serpin A9	Serpin A9	Homo sapiens	9606	20180704_9606_rev_uniprot_isoforms
Q96KW9	SPACA7	Q96KW9	NA	SPAC7	SPAC7	Sperm acrosome-associated protein 7	Sperm acrosome-associated protein 7	Homo sapiens	9606	20180704_9606_rev_uniprot_isoforms
O75602	SPAG6	O75602	NA	SPAG6	SPAG6	Sperm-associated antigen 6	Sperm-associated antigen 6	Homo sapiens	9606	20180704_9606_rev_uniprot_isoforms
O75602.2	SPAG6	O75602	2	SPAG6	SPAG6 i.2	Isoform 2 of Sperm-associated antigen 6	Sperm-associated antigen 6	Homo sapiens	9606	20180704_9606_rev_uniprot_isoforms
O75602.3	SPAG6	O75602	3	SPAG6	SPAG6 i.3	Isoform 3 of Sperm-associated antigen 6	Sperm-associated antigen 6	Homo sapiens	9606	20180704_9606_rev_uniprot_isoforms
O75602.4	SPAG6	O75602	4	SPAG6	SPAG6 i.4	Isoform 4 of Sperm-associated antigen 6	Sperm-associated antigen 6	Homo sapiens	9606	20180704_9606_rev_uniprot_isoforms
O75602.5	SPAG6	O75602	5	SPAG6	SPAG6 i.5	Isoform 5 of Sperm-associated antigen 6	Sperm-associated antigen 6	Homo sapiens	9606	20180704_9606_rev_uniprot_isoforms
O75391	SPAG7	O75391	NA	SPAG7	SPAG7	Sperm-associated antigen 7	Sperm-associated antigen 7	Homo sapiens	9606	20180704_9606_rev_uniprot_isoforms
Q8N0X7	SPART	Q8N0X7	NA	SPART	SPART	Spartin	Spartin	Homo sapiens	9606	20180704_9606_rev_uniprot_isoforms
O75635	SERPINB7	O75635	NA	SPB7	SPB7	Serpin B7	Serpin B7	Homo sapiens	9606	20180704_9606_rev_uniprot_isoforms
O75635.2	SERPINB7	O75635	2	SPB7	SPB7 i.2	Isoform 2 of Serpin B7	Serpin B7	Homo sapiens	9606	20180704_9606_rev_uniprot_isoforms
P61009	SPCS3	P61009	NA	SPCS3	SPCS3	Signal peptidase complex subunit 3	Signal peptidase complex subunit 3	Homo sapiens	9606	20180704_9606_rev_uniprot_isoforms
A6NLX3	SPDYE4	A6NLX3	NA	SPDE4	SPDE4	Speedy protein E4	Speedy protein E4	Homo sapiens	9606	20180704_9606_rev_uniprot_isoforms
P19623	SRM	P19623	NA	SPEE	SPEE	Spermidine synthase	Spermidine synthase	Homo sapiens	9606	20180704_9606_rev_uniprot_isoforms
Q9NRA0	SPHK2	Q9NRA0	NA	SPHK2	SPHK2	Sphingosine kinase 2	Sphingosine kinase 2	Homo sapiens	9606	20180704_9606_rev_uniprot_isoforms
Q9NRA0.2	SPHK2	Q9NRA0	2	SPHK2	SPHK2 i.2	Isoform 2 of Sphingosine kinase 2	Sphingosine kinase 2	Homo sapiens	9606	20180704_9606_rev_uniprot_isoforms
Q9NRA0.3	SPHK2	Q9NRA0	3	SPHK2	SPHK2 i.3	Isoform 3 of Sphingosine kinase 2	Sphingosine kinase 2	Homo sapiens	9606	20180704_9606_rev_uniprot_isoforms
Q9NRA0.4	SPHK2	Q9NRA0	4	SPHK2	SPHK2 i.4	Isoform 4 of Sphingosine kinase 2	Sphingosine kinase 2	Homo sapiens	9606	20180704_9606_rev_uniprot_isoforms
Q9NRA0.5	SPHK2	Q9NRA0	5	SPHK2	SPHK2 i.5	Isoform 5 of Sphingosine kinase 2	Sphingosine kinase 2	Homo sapiens	9606	20180704_9606_rev_uniprot_isoforms
Q99865	SPIN2A	Q99865	NA	SPI2A	SPI2A	Spindlin-2A	Spindlin-2A	Homo sapiens	9606	20180704_9606_rev_uniprot_isoforms
Q9HCB6	SPON1	Q9HCB6	NA	SPON1	SPON1	Spondin-1	Spondin-1	Homo sapiens	9606	20180704_9606_rev_uniprot_isoforms
Q9GZT4	SRR	Q9GZT4	NA	SRR	SRR	Serine racemase	Serine racemase	Homo sapiens	9606	20180704_9606_rev_uniprot_isoforms
Q05066	SRY	Q05066	NA	SRY	SRY	Sex-determining region Y protein	Sex-determining region Y protein	Homo sapiens	9606	20180704_9606_rev_uniprot_isoforms
O60232	SSSCA1	O60232	NA	SSA27	SSA27	Sjoegren syndrome/scleroderma autoantigen 1	Sjoegren syndrome/scleroderma autoantigen 1	Homo sapiens	9606	20180704_9606_rev_uniprot_isoforms
Q9BWW4	SSBP3	Q9BWW4	NA	SSBP3	SSBP3	Single-stranded DNA-binding protein 3	Single-stranded DNA-binding protein 3	Homo sapiens	9606	20180704_9606_rev_uniprot_isoforms
Q9BWW4.2	SSBP3	Q9BWW4	2	SSBP3	SSBP3 i.2	Isoform 2 of Single-stranded DNA-binding protein 3	Single-stranded DNA-binding protein 3	Homo sapiens	9606	20180704_9606_rev_uniprot_isoforms
Q9BWW4.3	SSBP3	Q9BWW4	3	SSBP3	SSBP3 i.3	Isoform 3 of Single-stranded DNA-binding protein 3	Single-stranded DNA-binding protein 3	Homo sapiens	9606	20180704_9606_rev_uniprot_isoforms
Q9UEE5	STK17A	Q9UEE5	NA	ST17A	ST17A	Serine/threonine-protein kinase 17A	Serine/threonine-protein kinase 17A	Homo sapiens	9606	20180704_9606_rev_uniprot_isoforms
P50226	SULT1A2	P50226	NA	ST1A2	ST1A2	Sulfotransferase 1A2	Sulfotransferase 1A2	Homo sapiens	9606	20180704_9606_rev_uniprot_isoforms
P0DMN0	SULT1A4	P0DMN0	NA	ST1A4	ST1A4	Sulfotransferase 1A4	Sulfotransferase 1A4	Homo sapiens	9606	20180704_9606_rev_uniprot_isoforms
O43704	SULT1B1	O43704	NA	ST1B1	ST1B1	Sulfotransferase family cytosolic 1B member 1	Sulfotransferase family cytosolic 1B member 1	Homo sapiens	9606	20180704_9606_rev_uniprot_isoforms
Q6IMI4	SULT6B1	Q6IMI4	NA	ST6B1	ST6B1	Sulfotransferase 6B1	Sulfotransferase 6B1	Homo sapiens	9606	20180704_9606_rev_uniprot_isoforms
Q6IMI4.2	SULT6B1	Q6IMI4	2	ST6B1	ST6B1 i.2	Isoform 2 of Sulfotransferase 6B1	Sulfotransferase 6B1	Homo sapiens	9606	20180704_9606_rev_uniprot_isoforms
P51692	STAT5B	P51692	NA	STA5B	STA5B	Signal transducer and activator of transcription 5B	Signal transducer and activator of transcription 5B	Homo sapiens	9606	20180704_9606_rev_uniprot_isoforms
Q9NY15	STAB1	Q9NY15	NA	STAB1	STAB1	Stabilin-1	Stabilin-1	Homo sapiens	9606	20180704_9606_rev_uniprot_isoforms
Q9NY15.2	STAB1	Q9NY15	2	STAB1	STAB1 i.2	Isoform 2 of Stabilin-1	Stabilin-1	Homo sapiens	9606	20180704_9606_rev_uniprot_isoforms
Q8WWQ8	STAB2	Q8WWQ8	NA	STAB2	STAB2	Stabilin-2	Stabilin-2	Homo sapiens	9606	20180704_9606_rev_uniprot_isoforms
O95630	STAMBP	O95630	NA	STABP	STABP	STAM-binding protein	STAM-binding protein	Homo sapiens	9606	20180704_9606_rev_uniprot_isoforms
O95630.2	STAMBP	O95630	2	STABP	STABP i.2	Isoform 2 of STAM-binding protein	STAM-binding protein	Homo sapiens	9606	20180704_9606_rev_uniprot_isoforms
Q96FJ0	STAMBPL1	Q96FJ0	NA	STALP	STALP	AMSH-like protease	AMSH-like protease	Homo sapiens	9606	20180704_9606_rev_uniprot_isoforms
Q96FJ0.2	STAMBPL1	Q96FJ0	2	STALP	STALP i.2	Isoform 2 of AMSH-like protease	AMSH-like protease	Homo sapiens	9606	20180704_9606_rev_uniprot_isoforms
O75886	STAM2	O75886	NA	STAM2	STAM2	Signal transducing adapter molecule 2	Signal transducing adapter molecule 2	Homo sapiens	9606	20180704_9606_rev_uniprot_isoforms
O75886.2	STAM2	O75886	2	STAM2	STAM2 i.2	Isoform 2 of Signal transducing adapter molecule 2	Signal transducing adapter molecule 2	Homo sapiens	9606	20180704_9606_rev_uniprot_isoforms
Q9ULZ2	STAP1	Q9ULZ2	NA	STAP1	STAP1	Signal-transducing adaptor protein 1	Signal-transducing adaptor protein 1	Homo sapiens	9606	20180704_9606_rev_uniprot_isoforms
Q14849	STARD3	Q14849	NA	STAR3	STAR3	StAR-related lipid transfer protein 3	StAR-related lipid transfer protein 3	Homo sapiens	9606	20180704_9606_rev_uniprot_isoforms
Q14849.2	STARD3	Q14849	2	STAR3	STAR3 i.2	Isoform 2 of StAR-related lipid transfer protein 3	StAR-related lipid transfer protein 3	Homo sapiens	9606	20180704_9606_rev_uniprot_isoforms
Q14849.3	STARD3	Q14849	3	STAR3	STAR3 i.3	Isoform 3 of StAR-related lipid transfer protein 3	StAR-related lipid transfer protein 3	Homo sapiens	9606	20180704_9606_rev_uniprot_isoforms
P52630	STAT2	P52630	NA	STAT2	STAT2	Signal transducer and activator of transcription 2	Signal transducer and activator of transcription 2	Homo sapiens	9606	20180704_9606_rev_uniprot_isoforms
P52630.4	STAT2	P52630	4	STAT2	STAT2 i.4	Isoform 2 of Signal transducer and activator of transcription 2	Signal transducer and activator of transcription 2	Homo sapiens	9606	20180704_9606_rev_uniprot_isoforms
P52823	STC1	P52823	NA	STC1	STC1	Stanniocalcin-1	Stanniocalcin-1	Homo sapiens	9606	20180704_9606_rev_uniprot_isoforms
P52823.2	STC1	P52823	2	STC1	STC1 i.2	Isoform 2 of Stanniocalcin-1	Stanniocalcin-1	Homo sapiens	9606	20180704_9606_rev_uniprot_isoforms
O76061	STC2	O76061	NA	STC2	STC2	Stanniocalcin-2	Stanniocalcin-2	Homo sapiens	9606	20180704_9606_rev_uniprot_isoforms
Q9UNK0	STX8	Q9UNK0	NA	STX8	STX8	Syntaxin-8	Syntaxin-8	Homo sapiens	9606	20180704_9606_rev_uniprot_isoforms
P61764	STXBP1	P61764	NA	STXB1	STXB1	Syntaxin-binding protein 1	Syntaxin-binding protein 1	Homo sapiens	9606	20180704_9606_rev_uniprot_isoforms
P61764.2	STXBP1	P61764	2	STXB1	STXB1 i.2	Isoform 2 of Syntaxin-binding protein 1	Syntaxin-binding protein 1	Homo sapiens	9606	20180704_9606_rev_uniprot_isoforms
Q6ZWJ1	STXBP4	Q6ZWJ1	NA	STXB4	STXB4	Syntaxin-binding protein 4	Syntaxin-binding protein 4	Homo sapiens	9606	20180704_9606_rev_uniprot_isoforms
Q6ZWJ1.2	STXBP4	Q6ZWJ1	2	STXB4	STXB4 i.2	Isoform 2 of Syntaxin-binding protein 4	Syntaxin-binding protein 4	Homo sapiens	9606	20180704_9606_rev_uniprot_isoforms
Q8WUJ0	STYX	Q8WUJ0	NA	STYX	STYX	Serine/threonine/tyrosine-interacting protein	Serine/threonine/tyrosine-interacting protein	Homo sapiens	9606	20180704_9606_rev_uniprot_isoforms
Q9P2R7	SUCLA2	Q9P2R7	NA	SUCB1	SUCB1	Succinate--CoA ligase [ADP-forming] subunit beta, mitochondrial	Succinate--CoA ligase [ADP-forming] subunit beta, mitochondrial	Homo sapiens	9606	20180704_9606_rev_uniprot_isoforms
Q9P2R7.2	SUCLA2	Q9P2R7	2	SUCB1	SUCB1 i.2	Isoform 2 of Succinate--CoA ligase [ADP-forming] subunit beta, mitochondrial	Succinate--CoA ligase [ADP-forming] subunit beta, mitochondrial	Homo sapiens	9606	20180704_9606_rev_uniprot_isoforms
Q9HAC7	SUGCT	Q9HAC7	NA	SUCHY	SUCHY	Succinate--hydroxymethylglutarate CoA-transferase	Succinate--hydroxymethylglutarate CoA-transferase	Homo sapiens	9606	20180704_9606_rev_uniprot_isoforms
Q9HAC7.2	SUGCT	Q9HAC7	2	SUCHY	SUCHY i.2	Isoform 2 of Succinate--hydroxymethylglutarate CoA-transferase	Succinate--hydroxymethylglutarate CoA-transferase	Homo sapiens	9606	20180704_9606_rev_uniprot_isoforms
Q9HAC7.3	SUGCT	Q9HAC7	3	SUCHY	SUCHY i.3	Isoform 3 of Succinate--hydroxymethylglutarate CoA-transferase	Succinate--hydroxymethylglutarate CoA-transferase	Homo sapiens	9606	20180704_9606_rev_uniprot_isoforms
Q9HAC7.4	SUGCT	Q9HAC7	4	SUCHY	SUCHY i.4	Isoform 4 of Succinate--hydroxymethylglutarate CoA-transferase	Succinate--hydroxymethylglutarate CoA-transferase	Homo sapiens	9606	20180704_9606_rev_uniprot_isoforms
P63165	SUMO1	P63165	NA	SUMO1	SUMO1	Small ubiquitin-related modifier 1	Small ubiquitin-related modifier 1	Homo sapiens	9606	20180704_9606_rev_uniprot_isoforms
P63165.2	SUMO1	P63165	2	SUMO1	SUMO1 i.2	Isoform 2 of Small ubiquitin-related modifier 1	Small ubiquitin-related modifier 1	Homo sapiens	9606	20180704_9606_rev_uniprot_isoforms
P51687	SUOX	P51687	NA	SUOX	SUOX	Sulfite oxidase, mitochondrial	Sulfite oxidase, mitochondrial	Homo sapiens	9606	20180704_9606_rev_uniprot_isoforms
O75486	SUPT3H	O75486	NA	SUPT3	SUPT3	Transcription initiation protein SPT3 homolog	Transcription initiation protein SPT3 homolog	Homo sapiens	9606	20180704_9606_rev_uniprot_isoforms
O75486.4	SUPT3H	O75486	4	SUPT3	SUPT3 i.4	Isoform 2 of Transcription initiation protein SPT3 homolog	Transcription initiation protein SPT3 homolog	Homo sapiens	9606	20180704_9606_rev_uniprot_isoforms
Q8N5L8	RPP25L	Q8N5L8	NA	RP25L	RP25L	Ribonuclease P protein subunit p25-like protein	Ribonuclease P protein subunit p25-like protein	Homo sapiens	9606	20180704_9606_rev_uniprot_isoforms
O15446	CD3EAP	O15446	NA	RPA34	RPA34	DNA-directed RNA polymerase I subunit RPA34	DNA-directed RNA polymerase I subunit RPA34	Homo sapiens	9606	20180704_9606_rev_uniprot_isoforms
O15446.2	CD3EAP	O15446	2	RPA34	RPA34 i.2	Isoform 2 of DNA-directed RNA polymerase I subunit RPA34	DNA-directed RNA polymerase I subunit RPA34	Homo sapiens	9606	20180704_9606_rev_uniprot_isoforms
P61218	POLR2F	P61218	NA	RPAB2	RPAB2	DNA-directed RNA polymerases I, II, and III subunit RPABC2	DNA-directed RNA polymerases I, II, and III subunit RPABC2	Homo sapiens	9606	20180704_9606_rev_uniprot_isoforms
P52434	POLR2H	P52434	NA	RPAB3	RPAB3	DNA-directed RNA polymerases I, II, and III subunit RPABC3	DNA-directed RNA polymerases I, II, and III subunit RPABC3	Homo sapiens	9606	20180704_9606_rev_uniprot_isoforms
P52434.2	POLR2H	P52434	2	RPAB3	RPAB3 i.2	Isoform 2 of DNA-directed RNA polymerases I, II, and III subunit RPABC3	DNA-directed RNA polymerases I, II, and III subunit RPABC3	Homo sapiens	9606	20180704_9606_rev_uniprot_isoforms
P52434.3	POLR2H	P52434	3	RPAB3	RPAB3 i.3	Isoform 3 of DNA-directed RNA polymerases I, II, and III subunit RPABC3	DNA-directed RNA polymerases I, II, and III subunit RPABC3	Homo sapiens	9606	20180704_9606_rev_uniprot_isoforms
P52434.4	POLR2H	P52434	4	RPAB3	RPAB3 i.4	Isoform 4 of DNA-directed RNA polymerases I, II, and III subunit RPABC3	DNA-directed RNA polymerases I, II, and III subunit RPABC3	Homo sapiens	9606	20180704_9606_rev_uniprot_isoforms
P52434.5	POLR2H	P52434	5	RPAB3	RPAB3 i.5	Isoform 5 of DNA-directed RNA polymerases I, II, and III subunit RPABC3	DNA-directed RNA polymerases I, II, and III subunit RPABC3	Homo sapiens	9606	20180704_9606_rev_uniprot_isoforms
O14802	POLR3A	O14802	NA	RPC1	RPC1	DNA-directed RNA polymerase III subunit RPC1	DNA-directed RNA polymerase III subunit RPC1	Homo sapiens	9606	20180704_9606_rev_uniprot_isoforms
Q9NVU0	POLR3E	Q9NVU0	NA	RPC5	RPC5	DNA-directed RNA polymerase III subunit RPC5	DNA-directed RNA polymerase III subunit RPC5	Homo sapiens	9606	20180704_9606_rev_uniprot_isoforms
Q9NVU0.2	POLR3E	Q9NVU0	2	RPC5	RPC5 i.2	Isoform 2 of DNA-directed RNA polymerase III subunit RPC5	DNA-directed RNA polymerase III subunit RPC5	Homo sapiens	9606	20180704_9606_rev_uniprot_isoforms
Q9NVU0.3	POLR3E	Q9NVU0	3	RPC5	RPC5 i.3	Isoform 3 of DNA-directed RNA polymerase III subunit RPC5	DNA-directed RNA polymerase III subunit RPC5	Homo sapiens	9606	20180704_9606_rev_uniprot_isoforms
Q9NVU0.4	POLR3E	Q9NVU0	4	RPC5	RPC5 i.4	Isoform 4 of DNA-directed RNA polymerase III subunit RPC5	DNA-directed RNA polymerase III subunit RPC5	Homo sapiens	9606	20180704_9606_rev_uniprot_isoforms
Q9NVU0.5	POLR3E	Q9NVU0	5	RPC5	RPC5 i.5	Isoform 5 of DNA-directed RNA polymerase III subunit RPC5	DNA-directed RNA polymerase III subunit RPC5	Homo sapiens	9606	20180704_9606_rev_uniprot_isoforms
Q2QD12	RPEL1	Q2QD12	NA	RPEL1	RPEL1	Ribulose-phosphate 3-epimerase-like protein 1	Ribulose-phosphate 3-epimerase-like protein 1	Homo sapiens	9606	20180704_9606_rev_uniprot_isoforms
Q8N122	RPTOR	Q8N122	NA	RPTOR	RPTOR	Regulatory-associated protein of mTOR	Regulatory-associated protein of mTOR	Homo sapiens	9606	20180704_9606_rev_uniprot_isoforms
Q8N122.2	RPTOR	Q8N122	2	RPTOR	RPTOR i.2	Isoform 2 of Regulatory-associated protein of mTOR	Regulatory-associated protein of mTOR	Homo sapiens	9606	20180704_9606_rev_uniprot_isoforms
Q8N122.3	RPTOR	Q8N122	3	RPTOR	RPTOR i.3	Isoform 3 of Regulatory-associated protein of mTOR	Regulatory-associated protein of mTOR	Homo sapiens	9606	20180704_9606_rev_uniprot_isoforms
Q14684	RRP1B	Q14684	NA	RRP1B	RRP1B	Ribosomal RNA processing protein 1 homolog B	Ribosomal RNA processing protein 1 homolog B	Homo sapiens	9606	20180704_9606_rev_uniprot_isoforms
Q14684.2	RRP1B	Q14684	2	RRP1B	RRP1B i.2	Isoform 2 of Ribosomal RNA processing protein 1 homolog B	Ribosomal RNA processing protein 1 homolog B	Homo sapiens	9606	20180704_9606_rev_uniprot_isoforms
P25398	RPS12	P25398	NA	RS12	RS12	40S ribosomal protein S12	40S ribosomal protein S12	Homo sapiens	9606	20180704_9606_rev_uniprot_isoforms
P62244	RPS15A	P62244	NA	RS15A	RS15A	40S ribosomal protein S15a	40S ribosomal protein S15a	Homo sapiens	9606	20180704_9606_rev_uniprot_isoforms
P62841	RPS15	P62841	NA	RS15	RS15	40S ribosomal protein S15	40S ribosomal protein S15	Homo sapiens	9606	20180704_9606_rev_uniprot_isoforms
P62249	RPS16	P62249	NA	RS16	RS16	40S ribosomal protein S16	40S ribosomal protein S16	Homo sapiens	9606	20180704_9606_rev_uniprot_isoforms
P61353	RPL27	P61353	NA	RL27	RL27	60S ribosomal protein L27	60S ribosomal protein L27	Homo sapiens	9606	20180704_9606_rev_uniprot_isoforms
Q969Q0	RPL36AL	Q969Q0	NA	RL36L	RL36L	60S ribosomal protein L36a-like	60S ribosomal protein L36a-like	Homo sapiens	9606	20180704_9606_rev_uniprot_isoforms
Q92901	RPL3L	Q92901	NA	RL3L	RL3L	60S ribosomal protein L3-like	60S ribosomal protein L3-like	Homo sapiens	9606	20180704_9606_rev_uniprot_isoforms
Q96DM3	RMC1	Q96DM3	NA	RMC1	RMC1	Regulator of MON1-CCZ1 complex	Regulator of MON1-CCZ1 complex	Homo sapiens	9606	20180704_9606_rev_uniprot_isoforms
Q9H9A7	RMI1	Q9H9A7	NA	RMI1	RMI1	RecQ-mediated genome instability protein 1	RecQ-mediated genome instability protein 1	Homo sapiens	9606	20180704_9606_rev_uniprot_isoforms
Q9H9V4	RNF122	Q9H9V4	NA	RN122	RN122	RING finger protein 122	RING finger protein 122	Homo sapiens	9606	20180704_9606_rev_uniprot_isoforms
Q5XPI4	RNF123	Q5XPI4	NA	RN123	RN123	E3 ubiquitin-protein ligase RNF123	E3 ubiquitin-protein ligase RNF123	Homo sapiens	9606	20180704_9606_rev_uniprot_isoforms
Q5XPI4.2	RNF123	Q5XPI4	2	RN123	RN123 i.2	Isoform 2 of E3 ubiquitin-protein ligase RNF123	E3 ubiquitin-protein ligase RNF123	Homo sapiens	9606	20180704_9606_rev_uniprot_isoforms
Q8WVZ7	RNF133	Q8WVZ7	NA	RN133	RN133	E3 ubiquitin-protein ligase RNF133	E3 ubiquitin-protein ligase RNF133	Homo sapiens	9606	20180704_9606_rev_uniprot_isoforms
Q9NTX7	RNF146	Q9NTX7	NA	RN146	RN146	E3 ubiquitin-protein ligase RNF146	E3 ubiquitin-protein ligase RNF146	Homo sapiens	9606	20180704_9606_rev_uniprot_isoforms
Q9NTX7.2	RNF146	Q9NTX7	2	RN146	RN146 i.2	Isoform 2 of E3 ubiquitin-protein ligase RNF146	E3 ubiquitin-protein ligase RNF146	Homo sapiens	9606	20180704_9606_rev_uniprot_isoforms
Q6ZSG1	RNF165	Q6ZSG1	NA	RN165	RN165	E3 ubiquitin-protein ligase RNF165	E3 ubiquitin-protein ligase RNF165	Homo sapiens	9606	20180704_9606_rev_uniprot_isoforms
Q6ZSG1.2	RNF165	Q6ZSG1	2	RN165	RN165 i.2	Isoform 2 of E3 ubiquitin-protein ligase RNF165	E3 ubiquitin-protein ligase RNF165	Homo sapiens	9606	20180704_9606_rev_uniprot_isoforms
Q9P0P0	RNF181	Q9P0P0	NA	RN181	RN181	E3 ubiquitin-protein ligase RNF181	E3 ubiquitin-protein ligase RNF181	Homo sapiens	9606	20180704_9606_rev_uniprot_isoforms
P52198	RND2	P52198	NA	RND2	RND2	Rho-related GTP-binding protein RhoN	Rho-related GTP-binding protein RhoN	Homo sapiens	9606	20180704_9606_rev_uniprot_isoforms
Q96BH1	RNF25	Q96BH1	NA	RNF25	RNF25	E3 ubiquitin-protein ligase RNF25	E3 ubiquitin-protein ligase RNF25	Homo sapiens	9606	20180704_9606_rev_uniprot_isoforms
Q68DV7	RNF43	Q68DV7	NA	RNF43	RNF43	E3 ubiquitin-protein ligase RNF43	E3 ubiquitin-protein ligase RNF43	Homo sapiens	9606	20180704_9606_rev_uniprot_isoforms
Q68DV7.2	RNF43	Q68DV7	2	RNF43	RNF43 i.2	Isoform 2 of E3 ubiquitin-protein ligase RNF43	E3 ubiquitin-protein ligase RNF43	Homo sapiens	9606	20180704_9606_rev_uniprot_isoforms
Q68DV7.3	RNF43	Q68DV7	3	RNF43	RNF43 i.3	Isoform 3 of E3 ubiquitin-protein ligase RNF43	E3 ubiquitin-protein ligase RNF43	Homo sapiens	9606	20180704_9606_rev_uniprot_isoforms
Q68DV7.4	RNF43	Q68DV7	4	RNF43	RNF43 i.4	Isoform 4 of E3 ubiquitin-protein ligase RNF43	E3 ubiquitin-protein ligase RNF43	Homo sapiens	9606	20180704_9606_rev_uniprot_isoforms
P10155	TROVE2	P10155	NA	RO60	RO60	60 kDa SS-A/Ro ribonucleoprotein	60 kDa SS-A/Ro ribonucleoprotein	Homo sapiens	9606	20180704_9606_rev_uniprot_isoforms
P10155.2	TROVE2	P10155	2	RO60	RO60 i.2	Isoform Short of 60 kDa SS-A/Ro ribonucleoprotein	60 kDa SS-A/Ro ribonucleoprotein	Homo sapiens	9606	20180704_9606_rev_uniprot_isoforms
P10155.3	TROVE2	P10155	3	RO60	RO60 i.3	Isoform 3 of 60 kDa SS-A/Ro ribonucleoprotein	60 kDa SS-A/Ro ribonucleoprotein	Homo sapiens	9606	20180704_9606_rev_uniprot_isoforms
P10155.4	TROVE2	P10155	4	RO60	RO60 i.4	Isoform 4 of 60 kDa SS-A/Ro ribonucleoprotein	60 kDa SS-A/Ro ribonucleoprotein	Homo sapiens	9606	20180704_9606_rev_uniprot_isoforms
P10155.5	TROVE2	P10155	5	RO60	RO60 i.5	Isoform 5 of 60 kDa SS-A/Ro ribonucleoprotein	60 kDa SS-A/Ro ribonucleoprotein	Homo sapiens	9606	20180704_9606_rev_uniprot_isoforms
P09651	HNRNPA1	P09651	NA	ROA1	ROA1	Heterogeneous nuclear ribonucleoprotein A1	Heterogeneous nuclear ribonucleoprotein A1	Homo sapiens	9606	20180704_9606_rev_uniprot_isoforms
P09651.2	HNRNPA1	P09651	2	ROA1	ROA1 i.2	Isoform A1-A of Heterogeneous nuclear ribonucleoprotein A1	Heterogeneous nuclear ribonucleoprotein A1	Homo sapiens	9606	20180704_9606_rev_uniprot_isoforms
P09651.3	HNRNPA1	P09651	3	ROA1	ROA1 i.3	Isoform 2 of Heterogeneous nuclear ribonucleoprotein A1	Heterogeneous nuclear ribonucleoprotein A1	Homo sapiens	9606	20180704_9606_rev_uniprot_isoforms
Q01974	ROR2	Q01974	NA	ROR2	ROR2	Tyrosine-protein kinase transmembrane receptor ROR2	Tyrosine-protein kinase transmembrane receptor ROR2	Homo sapiens	9606	20180704_9606_rev_uniprot_isoforms
Q9P1U0	ZNRD1	Q9P1U0	NA	RPA12	RPA12	DNA-directed RNA polymerase I subunit RPA12	DNA-directed RNA polymerase I subunit RPA12	Homo sapiens	9606	20180704_9606_rev_uniprot_isoforms
Q5GAN6	RNASE10	Q5GAN6	NA	RNS10	RNS10	Inactive ribonuclease-like protein 10	Inactive ribonuclease-like protein 10	Homo sapiens	9606	20180704_9606_rev_uniprot_isoforms
Q5GAN6.2	RNASE10	Q5GAN6	2	RNS10	RNS10 i.2	Isoform 2 of Inactive ribonuclease-like protein 10	Inactive ribonuclease-like protein 10	Homo sapiens	9606	20180704_9606_rev_uniprot_isoforms
Q9H777	ELAC1	Q9H777	NA	RNZ1	RNZ1	Zinc phosphodiesterase ELAC protein 1	Zinc phosphodiesterase ELAC protein 1	Homo sapiens	9606	20180704_9606_rev_uniprot_isoforms
Q9BQ52	ELAC2	Q9BQ52	NA	RNZ2	RNZ2	Zinc phosphodiesterase ELAC protein 2	Zinc phosphodiesterase ELAC protein 2	Homo sapiens	9606	20180704_9606_rev_uniprot_isoforms
Q9BQ52.2	ELAC2	Q9BQ52	2	RNZ2	RNZ2 i.2	Isoform 2 of Zinc phosphodiesterase ELAC protein 2	Zinc phosphodiesterase ELAC protein 2	Homo sapiens	9606	20180704_9606_rev_uniprot_isoforms
Q9BQ52.3	ELAC2	Q9BQ52	3	RNZ2	RNZ2 i.3	Isoform 3 of Zinc phosphodiesterase ELAC protein 2	Zinc phosphodiesterase ELAC protein 2	Homo sapiens	9606	20180704_9606_rev_uniprot_isoforms
Q9BQ52.4	ELAC2	Q9BQ52	4	RNZ2	RNZ2 i.4	Isoform 4 of Zinc phosphodiesterase ELAC protein 2	Zinc phosphodiesterase ELAC protein 2	Homo sapiens	9606	20180704_9606_rev_uniprot_isoforms
P22626	HNRNPA2B1	P22626	NA	ROA2	ROA2	Heterogeneous nuclear ribonucleoproteins A2/B1	Heterogeneous nuclear ribonucleoproteins A2/B1	Homo sapiens	9606	20180704_9606_rev_uniprot_isoforms
P22626.2	HNRNPA2B1	P22626	2	ROA2	ROA2 i.2	Isoform A2 of Heterogeneous nuclear ribonucleoproteins A2/B1	Heterogeneous nuclear ribonucleoproteins A2/B1	Homo sapiens	9606	20180704_9606_rev_uniprot_isoforms
Q9Y6N7	ROBO1	Q9Y6N7	NA	ROBO1	ROBO1	Roundabout homolog 1	Roundabout homolog 1	Homo sapiens	9606	20180704_9606_rev_uniprot_isoforms
Q9Y6N7.2	ROBO1	Q9Y6N7	2	ROBO1	ROBO1 i.2	Isoform 2 of Roundabout homolog 1	Roundabout homolog 1	Homo sapiens	9606	20180704_9606_rev_uniprot_isoforms
Q9Y6N7.3	ROBO1	Q9Y6N7	3	ROBO1	ROBO1 i.3	Isoform 3 of Roundabout homolog 1	Roundabout homolog 1	Homo sapiens	9606	20180704_9606_rev_uniprot_isoforms
Q9Y6N7.4	ROBO1	Q9Y6N7	4	ROBO1	ROBO1 i.4	Isoform 4 of Roundabout homolog 1	Roundabout homolog 1	Homo sapiens	9606	20180704_9606_rev_uniprot_isoforms
Q9Y6N7.5	ROBO1	Q9Y6N7	5	ROBO1	ROBO1 i.5	Isoform 5 of Roundabout homolog 1	Roundabout homolog 1	Homo sapiens	9606	20180704_9606_rev_uniprot_isoforms
Q9Y6N7.6	ROBO1	Q9Y6N7	6	ROBO1	ROBO1 i.6	Isoform 6 of Roundabout homolog 1	Roundabout homolog 1	Homo sapiens	9606	20180704_9606_rev_uniprot_isoforms
Q13464	ROCK1	Q13464	NA	ROCK1	ROCK1	Rho-associated protein kinase 1	Rho-associated protein kinase 1	Homo sapiens	9606	20180704_9606_rev_uniprot_isoforms
P51449	RORC	P51449	NA	RORG	RORG	Nuclear receptor ROR-gamma	Nuclear receptor ROR-gamma	Homo sapiens	9606	20180704_9606_rev_uniprot_isoforms
P51449.2	RORC	P51449	2	RORG	RORG i.2	Isoform 2 of Nuclear receptor ROR-gamma	Nuclear receptor ROR-gamma	Homo sapiens	9606	20180704_9606_rev_uniprot_isoforms
P0DPB6	POLR1D	P0DPB6	NA	RPAC2	RPAC2	DNA-directed RNA polymerases I and III subunit RPAC2	DNA-directed RNA polymerases I and III subunit RPAC2	Homo sapiens	9606	20180704_9606_rev_uniprot_isoforms
Q9BWH6	RPAP1	Q9BWH6	NA	RPAP1	RPAP1	RNA polymerase II-associated protein 1	RNA polymerase II-associated protein 1	Homo sapiens	9606	20180704_9606_rev_uniprot_isoforms
Q9BWH6.2	RPAP1	Q9BWH6	2	RPAP1	RPAP1 i.2	Isoform 2 of RNA polymerase II-associated protein 1	RNA polymerase II-associated protein 1	Homo sapiens	9606	20180704_9606_rev_uniprot_isoforms
Q9BWH6.3	RPAP1	Q9BWH6	3	RPAP1	RPAP1 i.3	Isoform 3 of RNA polymerase II-associated protein 1	RNA polymerase II-associated protein 1	Homo sapiens	9606	20180704_9606_rev_uniprot_isoforms
Q9Y2Y1	POLR3K	Q9Y2Y1	NA	RPC10	RPC10	DNA-directed RNA polymerase III subunit RPC10	DNA-directed RNA polymerase III subunit RPC10	Homo sapiens	9606	20180704_9606_rev_uniprot_isoforms
Q9BT43	POLR3GL	Q9BT43	NA	RPC7L	RPC7L	DNA-directed RNA polymerase III subunit RPC7-like	DNA-directed RNA polymerase III subunit RPC7-like	Homo sapiens	9606	20180704_9606_rev_uniprot_isoforms
Q9H9Y2	RPF1	Q9H9Y2	NA	RPF1	RPF1	Ribosome production factor 1	Ribosome production factor 1	Homo sapiens	9606	20180704_9606_rev_uniprot_isoforms
Q9UHV5	RAPGEFL1	Q9UHV5	NA	RPGFL	RPGFL	Rap guanine nucleotide exchange factor-like 1	Rap guanine nucleotide exchange factor-like 1	Homo sapiens	9606	20180704_9606_rev_uniprot_isoforms
Q9UHV5.2	RAPGEFL1	Q9UHV5	2	RPGFL	RPGFL i.2	Isoform 2 of Rap guanine nucleotide exchange factor-like 1	Rap guanine nucleotide exchange factor-like 1	Homo sapiens	9606	20180704_9606_rev_uniprot_isoforms
Q9UHV5.3	RAPGEFL1	Q9UHV5	3	RPGFL	RPGFL i.3	Isoform 3 of Rap guanine nucleotide exchange factor-like 1	Rap guanine nucleotide exchange factor-like 1	Homo sapiens	9606	20180704_9606_rev_uniprot_isoforms
P47736	RAP1GAP	P47736	NA	RPGP1	RPGP1	Rap1 GTPase-activating protein 1	Rap1 GTPase-activating protein 1	Homo sapiens	9606	20180704_9606_rev_uniprot_isoforms
P47736.2	RAP1GAP	P47736	2	RPGP1	RPGP1 i.2	Isoform 2 of Rap1 GTPase-activating protein 1	Rap1 GTPase-activating protein 1	Homo sapiens	9606	20180704_9606_rev_uniprot_isoforms
P47736.3	RAP1GAP	P47736	3	RPGP1	RPGP1 i.3	Isoform 3 of Rap1 GTPase-activating protein 1	Rap1 GTPase-activating protein 1	Homo sapiens	9606	20180704_9606_rev_uniprot_isoforms
P47736.4	RAP1GAP	P47736	4	RPGP1	RPGP1 i.4	Isoform 4 of Rap1 GTPase-activating protein 1	Rap1 GTPase-activating protein 1	Homo sapiens	9606	20180704_9606_rev_uniprot_isoforms
Q96KN7	RPGRIP1	Q96KN7	NA	RPGR1	RPGR1	X-linked retinitis pigmentosa GTPase regulator-interacting protein 1	X-linked retinitis pigmentosa GTPase regulator-interacting protein 1	Homo sapiens	9606	20180704_9606_rev_uniprot_isoforms
Q96KN7.2	RPGRIP1	Q96KN7	2	RPGR1	RPGR1 i.2	Isoform 2 of X-linked retinitis pigmentosa GTPase regulator-interacting protein 1	X-linked retinitis pigmentosa GTPase regulator-interacting protein 1	Homo sapiens	9606	20180704_9606_rev_uniprot_isoforms
Q96KN7.3	RPGRIP1	Q96KN7	3	RPGR1	RPGR1 i.3	Isoform 3 of X-linked retinitis pigmentosa GTPase regulator-interacting protein 1	X-linked retinitis pigmentosa GTPase regulator-interacting protein 1	Homo sapiens	9606	20180704_9606_rev_uniprot_isoforms
Q96KN7.4	RPGRIP1	Q96KN7	4	RPGR1	RPGR1 i.4	Isoform 4 of X-linked retinitis pigmentosa GTPase regulator-interacting protein 1	X-linked retinitis pigmentosa GTPase regulator-interacting protein 1	Homo sapiens	9606	20180704_9606_rev_uniprot_isoforms
Q96KN7.5	RPGRIP1	Q96KN7	5	RPGR1	RPGR1 i.5	Isoform 5 of X-linked retinitis pigmentosa GTPase regulator-interacting protein 1	X-linked retinitis pigmentosa GTPase regulator-interacting protein 1	Homo sapiens	9606	20180704_9606_rev_uniprot_isoforms
Q96KN7.6	RPGRIP1	Q96KN7	6	RPGR1	RPGR1 i.6	Isoform 6 of X-linked retinitis pigmentosa GTPase regulator-interacting protein 1	X-linked retinitis pigmentosa GTPase regulator-interacting protein 1	Homo sapiens	9606	20180704_9606_rev_uniprot_isoforms
Q9UNE2	RPH3AL	Q9UNE2	NA	RPH3L	RPH3L	Rab effector Noc2	Rab effector Noc2	Homo sapiens	9606	20180704_9606_rev_uniprot_isoforms
Q9UNE2.2	RPH3AL	Q9UNE2	2	RPH3L	RPH3L i.2	Isoform 2 of Rab effector Noc2	Rab effector Noc2	Homo sapiens	9606	20180704_9606_rev_uniprot_isoforms
P04843	RPN1	P04843	NA	RPN1	RPN1	Dolichyl-diphosphooligosaccharide--protein glycosyltransferase subunit 1	Dolichyl-diphosphooligosaccharide--protein glycosyltransferase subunit 1	Homo sapiens	9606	20180704_9606_rev_uniprot_isoforms
P78345	RPP38	P78345	NA	RPP38	RPP38	Ribonuclease P protein subunit p38	Ribonuclease P protein subunit p38	Homo sapiens	9606	20180704_9606_rev_uniprot_isoforms
Q8N4K4	RPRML	Q8N4K4	NA	RPRML	RPRML	Reprimo-like protein	Reprimo-like protein	Homo sapiens	9606	20180704_9606_rev_uniprot_isoforms
Q9NQL2	RRAGD	Q9NQL2	NA	RRAGD	RRAGD	Ras-related GTP-binding protein D	Ras-related GTP-binding protein D	Homo sapiens	9606	20180704_9606_rev_uniprot_isoforms
Q9NQL2.2	RRAGD	Q9NQL2	2	RRAGD	RRAGD i.2	Isoform 2 of Ras-related GTP-binding protein D	Ras-related GTP-binding protein D	Homo sapiens	9606	20180704_9606_rev_uniprot_isoforms
Q969S9	GFM2	Q969S9	NA	RRF2M	RRF2M	Ribosome-releasing factor 2, mitochondrial	Ribosome-releasing factor 2, mitochondrial	Homo sapiens	9606	20180704_9606_rev_uniprot_isoforms
Q969S9.2	GFM2	Q969S9	2	RRF2M	RRF2M i.2	Isoform 2 of Ribosome-releasing factor 2, mitochondrial	Ribosome-releasing factor 2, mitochondrial	Homo sapiens	9606	20180704_9606_rev_uniprot_isoforms
Q969S9.3	GFM2	Q969S9	3	RRF2M	RRF2M i.3	Isoform 3 of Ribosome-releasing factor 2, mitochondrial	Ribosome-releasing factor 2, mitochondrial	Homo sapiens	9606	20180704_9606_rev_uniprot_isoforms
Q969S9.4	GFM2	Q969S9	4	RRF2M	RRF2M i.4	Isoform 4 of Ribosome-releasing factor 2, mitochondrial	Ribosome-releasing factor 2, mitochondrial	Homo sapiens	9606	20180704_9606_rev_uniprot_isoforms
Q969S9.5	GFM2	Q969S9	5	RRF2M	RRF2M i.5	Isoform 5 of Ribosome-releasing factor 2, mitochondrial	Ribosome-releasing factor 2, mitochondrial	Homo sapiens	9606	20180704_9606_rev_uniprot_isoforms
O43159	RRP8	O43159	NA	RRP8	RRP8	Ribosomal RNA-processing protein 8	Ribosomal RNA-processing protein 8	Homo sapiens	9606	20180704_9606_rev_uniprot_isoforms
P46783	RPS10	P46783	NA	RS10	RS10	40S ribosomal protein S10	40S ribosomal protein S10	Homo sapiens	9606	20180704_9606_rev_uniprot_isoforms
Q96DB5	RMDN1	Q96DB5	NA	RMD1	RMD1	Regulator of microtubule dynamics protein 1	Regulator of microtubule dynamics protein 1	Homo sapiens	9606	20180704_9606_rev_uniprot_isoforms
Q96DB5.2	RMDN1	Q96DB5	2	RMD1	RMD1 i.2	Isoform 2 of Regulator of microtubule dynamics protein 1	Regulator of microtubule dynamics protein 1	Homo sapiens	9606	20180704_9606_rev_uniprot_isoforms
Q96DB5.3	RMDN1	Q96DB5	3	RMD1	RMD1 i.3	Isoform 3 of Regulator of microtubule dynamics protein 1	Regulator of microtubule dynamics protein 1	Homo sapiens	9606	20180704_9606_rev_uniprot_isoforms
Q96LZ7	RMDN2	Q96LZ7	NA	RMD2	RMD2	Regulator of microtubule dynamics protein 2	Regulator of microtubule dynamics protein 2	Homo sapiens	9606	20180704_9606_rev_uniprot_isoforms
Q96LZ7.2	RMDN2	Q96LZ7	2	RMD2	RMD2 i.2	Isoform 2 of Regulator of microtubule dynamics protein 2	Regulator of microtubule dynamics protein 2	Homo sapiens	9606	20180704_9606_rev_uniprot_isoforms
Q96LZ7.3	RMDN2	Q96LZ7	3	RMD2	RMD2 i.3	Isoform 3 of Regulator of microtubule dynamics protein 2	Regulator of microtubule dynamics protein 2	Homo sapiens	9606	20180704_9606_rev_uniprot_isoforms
Q96LZ7.4	RMDN2	Q96LZ7	4	RMD2	RMD2 i.4	Isoform 4 of Regulator of microtubule dynamics protein 2	Regulator of microtubule dynamics protein 2	Homo sapiens	9606	20180704_9606_rev_uniprot_isoforms
Q8N7X1	RBMXL3	Q8N7X1	NA	RMXL3	RMXL3	RNA-binding motif protein, X-linked-like-3	RNA-binding motif protein, X-linked-like-3	Homo sapiens	9606	20180704_9606_rev_uniprot_isoforms
O00237	RNF103	O00237	NA	RN103	RN103	E3 ubiquitin-protein ligase RNF103	E3 ubiquitin-protein ligase RNF103	Homo sapiens	9606	20180704_9606_rev_uniprot_isoforms
Q6ZNA4	RNF111	Q6ZNA4	NA	RN111	RN111	E3 ubiquitin-protein ligase Arkadia	E3 ubiquitin-protein ligase Arkadia	Homo sapiens	9606	20180704_9606_rev_uniprot_isoforms
Q6ZNA4.2	RNF111	Q6ZNA4	2	RN111	RN111 i.2	Isoform 2 of E3 ubiquitin-protein ligase Arkadia	E3 ubiquitin-protein ligase Arkadia	Homo sapiens	9606	20180704_9606_rev_uniprot_isoforms
Q6ZNA4.3	RNF111	Q6ZNA4	3	RN111	RN111 i.3	Isoform 3 of E3 ubiquitin-protein ligase Arkadia	E3 ubiquitin-protein ligase Arkadia	Homo sapiens	9606	20180704_9606_rev_uniprot_isoforms
Q6ZNA4.4	RNF111	Q6ZNA4	4	RN111	RN111 i.4	Isoform 4 of E3 ubiquitin-protein ligase Arkadia	E3 ubiquitin-protein ligase Arkadia	Homo sapiens	9606	20180704_9606_rev_uniprot_isoforms
Q8WU17	RNF139	Q8WU17	NA	RN139	RN139	E3 ubiquitin-protein ligase RNF139	E3 ubiquitin-protein ligase RNF139	Homo sapiens	9606	20180704_9606_rev_uniprot_isoforms
Q2KHN1	RNF151	Q2KHN1	NA	RN151	RN151	RING finger protein 151	RING finger protein 151	Homo sapiens	9606	20180704_9606_rev_uniprot_isoforms
Q96PX1	RNF157	Q96PX1	NA	RN157	RN157	E3 ubiquitin ligase RNF157	E3 ubiquitin ligase RNF157	Homo sapiens	9606	20180704_9606_rev_uniprot_isoforms
Q96PX1.2	RNF157	Q96PX1	2	RN157	RN157 i.2	Isoform 2 of E3 ubiquitin ligase RNF157	E3 ubiquitin ligase RNF157	Homo sapiens	9606	20180704_9606_rev_uniprot_isoforms
Q96A37	RNF166	Q96A37	NA	RN166	RN166	RING finger protein 166	RING finger protein 166	Homo sapiens	9606	20180704_9606_rev_uniprot_isoforms
Q96A37.2	RNF166	Q96A37	2	RN166	RN166 i.2	Isoform 2 of RING finger protein 166	RING finger protein 166	Homo sapiens	9606	20180704_9606_rev_uniprot_isoforms
Q96A37.3	RNF166	Q96A37	3	RN166	RN166 i.3	Isoform 3 of RING finger protein 166	RING finger protein 166	Homo sapiens	9606	20180704_9606_rev_uniprot_isoforms
Q96D59	RNF183	Q96D59	NA	RN183	RN183	Probable E3 ubiquitin-protein ligase RNF183	Probable E3 ubiquitin-protein ligase RNF183	Homo sapiens	9606	20180704_9606_rev_uniprot_isoforms
Q9NV58	RNF19A	Q9NV58	NA	RN19A	RN19A	E3 ubiquitin-protein ligase RNF19A	E3 ubiquitin-protein ligase RNF19A	Homo sapiens	9606	20180704_9606_rev_uniprot_isoforms
Q9NV58.2	RNF19A	Q9NV58	2	RN19A	RN19A i.2	Isoform 2 of E3 ubiquitin-protein ligase RNF19A	E3 ubiquitin-protein ligase RNF19A	Homo sapiens	9606	20180704_9606_rev_uniprot_isoforms
Q9NV58.3	RNF19A	Q9NV58	3	RN19A	RN19A i.3	Isoform 3 of E3 ubiquitin-protein ligase RNF19A	E3 ubiquitin-protein ligase RNF19A	Homo sapiens	9606	20180704_9606_rev_uniprot_isoforms
Q6ZMZ0	RNF19B	Q6ZMZ0	NA	RN19B	RN19B	E3 ubiquitin-protein ligase RNF19B	E3 ubiquitin-protein ligase RNF19B	Homo sapiens	9606	20180704_9606_rev_uniprot_isoforms
Q6ZMZ0.2	RNF19B	Q6ZMZ0	2	RN19B	RN19B i.2	Isoform 2 of E3 ubiquitin-protein ligase RNF19B	E3 ubiquitin-protein ligase RNF19B	Homo sapiens	9606	20180704_9606_rev_uniprot_isoforms
Q6ZMZ0.3	RNF19B	Q6ZMZ0	3	RN19B	RN19B i.3	Isoform 3 of E3 ubiquitin-protein ligase RNF19B	E3 ubiquitin-protein ligase RNF19B	Homo sapiens	9606	20180704_9606_rev_uniprot_isoforms
Q6ZMZ0.4	RNF19B	Q6ZMZ0	4	RN19B	RN19B i.4	Isoform 4 of E3 ubiquitin-protein ligase RNF19B	E3 ubiquitin-protein ligase RNF19B	Homo sapiens	9606	20180704_9606_rev_uniprot_isoforms
Q9Y6U7	RNF215	Q9Y6U7	NA	RN215	RN215	RING finger protein 215	RING finger protein 215	Homo sapiens	9606	20180704_9606_rev_uniprot_isoforms
Q5W0B1	RNF219	Q5W0B1	NA	RN219	RN219	RING finger protein 219	RING finger protein 219	Homo sapiens	9606	20180704_9606_rev_uniprot_isoforms
A6NCQ9	RNF222	A6NCQ9	NA	RN222	RN222	RING finger protein 222	RING finger protein 222	Homo sapiens	9606	20180704_9606_rev_uniprot_isoforms
E7ERA6	RNF223	E7ERA6	NA	RN223	RN223	RING finger protein 223	RING finger protein 223	Homo sapiens	9606	20180704_9606_rev_uniprot_isoforms
P60153	RNASE9	P60153	NA	RNAS9	RNAS9	Inactive ribonuclease-like protein 9	Inactive ribonuclease-like protein 9	Homo sapiens	9606	20180704_9606_rev_uniprot_isoforms
P60153.2	RNASE9	P60153	2	RNAS9	RNAS9 i.2	Isoform 2 of Inactive ribonuclease-like protein 9	Inactive ribonuclease-like protein 9	Homo sapiens	9606	20180704_9606_rev_uniprot_isoforms
O60518	RANBP6	O60518	NA	RNBP6	RNBP6	Ran-binding protein 6	Ran-binding protein 6	Homo sapiens	9606	20180704_9606_rev_uniprot_isoforms
Q92730	RND1	Q92730	NA	RND1	RND1	Rho-related GTP-binding protein Rho6	Rho-related GTP-binding protein Rho6	Homo sapiens	9606	20180704_9606_rev_uniprot_isoforms
P61587	RND3	P61587	NA	RND3	RND3	Rho-related GTP-binding protein RhoE	Rho-related GTP-binding protein RhoE	Homo sapiens	9606	20180704_9606_rev_uniprot_isoforms
O43567	RNF13	O43567	NA	RNF13	RNF13	E3 ubiquitin-protein ligase RNF13	E3 ubiquitin-protein ligase RNF13	Homo sapiens	9606	20180704_9606_rev_uniprot_isoforms
O43567.2	RNF13	O43567	2	RNF13	RNF13 i.2	Isoform 2 of E3 ubiquitin-protein ligase RNF13	E3 ubiquitin-protein ligase RNF13	Homo sapiens	9606	20180704_9606_rev_uniprot_isoforms
Q9UBS8	RNF14	Q9UBS8	NA	RNF14	RNF14	E3 ubiquitin-protein ligase RNF14	E3 ubiquitin-protein ligase RNF14	Homo sapiens	9606	20180704_9606_rev_uniprot_isoforms
Q9UBS8.2	RNF14	Q9UBS8	2	RNF14	RNF14 i.2	Isoform 2 of E3 ubiquitin-protein ligase RNF14	E3 ubiquitin-protein ligase RNF14	Homo sapiens	9606	20180704_9606_rev_uniprot_isoforms
Q9Y225	RNF24	Q9Y225	NA	RNF24	RNF24	RING finger protein 24	RING finger protein 24	Homo sapiens	9606	20180704_9606_rev_uniprot_isoforms
Q9Y225.2	RNF24	Q9Y225	2	RNF24	RNF24 i.2	Isoform 2 of RING finger protein 24	RING finger protein 24	Homo sapiens	9606	20180704_9606_rev_uniprot_isoforms
Q9BY78	RNF26	Q9BY78	NA	RNF26	RNF26	E3 ubiquitin-protein ligase RNF26	E3 ubiquitin-protein ligase RNF26	Homo sapiens	9606	20180704_9606_rev_uniprot_isoforms
Q9H0F5	RNF38	Q9H0F5	NA	RNF38	RNF38	E3 ubiquitin-protein ligase RNF38	E3 ubiquitin-protein ligase RNF38	Homo sapiens	9606	20180704_9606_rev_uniprot_isoforms
Q9H0F5.2	RNF38	Q9H0F5	2	RNF38	RNF38 i.2	Isoform 2 of E3 ubiquitin-protein ligase RNF38	E3 ubiquitin-protein ligase RNF38	Homo sapiens	9606	20180704_9606_rev_uniprot_isoforms
Q9H0F5.3	RNF38	Q9H0F5	3	RNF38	RNF38 i.3	Isoform 3 of E3 ubiquitin-protein ligase RNF38	E3 ubiquitin-protein ligase RNF38	Homo sapiens	9606	20180704_9606_rev_uniprot_isoforms
Q9H0F5.4	RNF38	Q9H0F5	4	RNF38	RNF38 i.4	Isoform 4 of E3 ubiquitin-protein ligase RNF38	E3 ubiquitin-protein ligase RNF38	Homo sapiens	9606	20180704_9606_rev_uniprot_isoforms
Q9H0F5.5	RNF38	Q9H0F5	5	RNF38	RNF38 i.5	Isoform 5 of E3 ubiquitin-protein ligase RNF38	E3 ubiquitin-protein ligase RNF38	Homo sapiens	9606	20180704_9606_rev_uniprot_isoforms
Q96EX2	RNFT2	Q96EX2	NA	RNFT2	RNFT2	RING finger and transmembrane domain-containing protein 2	RING finger and transmembrane domain-containing protein 2	Homo sapiens	9606	20180704_9606_rev_uniprot_isoforms
Q96EX2.2	RNFT2	Q96EX2	2	RNFT2	RNFT2 i.2	Isoform 2 of RING finger and transmembrane domain-containing protein 2	RING finger and transmembrane domain-containing protein 2	Homo sapiens	9606	20180704_9606_rev_uniprot_isoforms
Q96EX2.3	RNFT2	Q96EX2	3	RNFT2	RNFT2 i.3	Isoform 3 of RING finger and transmembrane domain-containing protein 2	RING finger and transmembrane domain-containing protein 2	Homo sapiens	9606	20180704_9606_rev_uniprot_isoforms
Q96EX2.4	RNFT2	Q96EX2	4	RNFT2	RNFT2 i.4	Isoform 4 of RING finger and transmembrane domain-containing protein 2	RING finger and transmembrane domain-containing protein 2	Homo sapiens	9606	20180704_9606_rev_uniprot_isoforms
Q96EX2.5	RNFT2	Q96EX2	5	RNFT2	RNFT2 i.5	Isoform 5 of RING finger and transmembrane domain-containing protein 2	RING finger and transmembrane domain-containing protein 2	Homo sapiens	9606	20180704_9606_rev_uniprot_isoforms
Q96MS0	ROBO3	Q96MS0	NA	ROBO3	ROBO3	Roundabout homolog 3	Roundabout homolog 3	Homo sapiens	9606	20180704_9606_rev_uniprot_isoforms
Q96MS0.2	ROBO3	Q96MS0	2	ROBO3	ROBO3 i.2	Isoform 2 of Roundabout homolog 3	Roundabout homolog 3	Homo sapiens	9606	20180704_9606_rev_uniprot_isoforms
Q8WZ75	ROBO4	Q8WZ75	NA	ROBO4	ROBO4	Roundabout homolog 4	Roundabout homolog 4	Homo sapiens	9606	20180704_9606_rev_uniprot_isoforms
Q8WZ75.2	ROBO4	Q8WZ75	2	ROBO4	ROBO4 i.2	Isoform 2 of Roundabout homolog 4	Roundabout homolog 4	Homo sapiens	9606	20180704_9606_rev_uniprot_isoforms
Q8WZ75.3	ROBO4	Q8WZ75	3	ROBO4	ROBO4 i.3	Isoform 3 of Roundabout homolog 4	Roundabout homolog 4	Homo sapiens	9606	20180704_9606_rev_uniprot_isoforms
Q03395	ROM1	Q03395	NA	ROM1	ROM1	Rod outer segment membrane protein 1	Rod outer segment membrane protein 1	Homo sapiens	9606	20180704_9606_rev_uniprot_isoforms
Q04912	MST1R	Q04912	NA	RON	RON	Macrophage-stimulating protein receptor	Macrophage-stimulating protein receptor	Homo sapiens	9606	20180704_9606_rev_uniprot_isoforms
Q04912.2	MST1R	Q04912	2	RON	RON i.2	Isoform Delta-RON of Macrophage-stimulating protein receptor	Macrophage-stimulating protein receptor	Homo sapiens	9606	20180704_9606_rev_uniprot_isoforms
Q04912.3	MST1R	Q04912	3	RON	RON i.3	Isoform RON-1 of Macrophage-stimulating protein receptor	Macrophage-stimulating protein receptor	Homo sapiens	9606	20180704_9606_rev_uniprot_isoforms
Q04912.4	MST1R	Q04912	4	RON	RON i.4	Isoform RON-2 of Macrophage-stimulating protein receptor	Macrophage-stimulating protein receptor	Homo sapiens	9606	20180704_9606_rev_uniprot_isoforms
Q04912.5	MST1R	Q04912	5	RON	RON i.5	Isoform RON-3 of Macrophage-stimulating protein receptor	Macrophage-stimulating protein receptor	Homo sapiens	9606	20180704_9606_rev_uniprot_isoforms
Q04912.6	MST1R	Q04912	6	RON	RON i.6	Isoform RON-4 of Macrophage-stimulating protein receptor	Macrophage-stimulating protein receptor	Homo sapiens	9606	20180704_9606_rev_uniprot_isoforms
Q04912.7	MST1R	Q04912	7	RON	RON i.7	Isoform RON-5 of Macrophage-stimulating protein receptor	Macrophage-stimulating protein receptor	Homo sapiens	9606	20180704_9606_rev_uniprot_isoforms
Q01973	ROR1	Q01973	NA	ROR1	ROR1	Inactive tyrosine-protein kinase transmembrane receptor ROR1	Inactive tyrosine-protein kinase transmembrane receptor ROR1	Homo sapiens	9606	20180704_9606_rev_uniprot_isoforms
Q01973.2	ROR1	Q01973	2	ROR1	ROR1 i.2	Isoform Short of Inactive tyrosine-protein kinase transmembrane receptor ROR1	Inactive tyrosine-protein kinase transmembrane receptor ROR1	Homo sapiens	9606	20180704_9606_rev_uniprot_isoforms
Q01973.3	ROR1	Q01973	3	ROR1	ROR1 i.3	Isoform 3 of Inactive tyrosine-protein kinase transmembrane receptor ROR1	Inactive tyrosine-protein kinase transmembrane receptor ROR1	Homo sapiens	9606	20180704_9606_rev_uniprot_isoforms
P35398	RORA	P35398	NA	RORA	RORA	Nuclear receptor ROR-alpha	Nuclear receptor ROR-alpha	Homo sapiens	9606	20180704_9606_rev_uniprot_isoforms
P35398.1	RORA	P35398	1	RORA	RORA i.1	Isoform 2 of Nuclear receptor ROR-alpha	Nuclear receptor ROR-alpha	Homo sapiens	9606	20180704_9606_rev_uniprot_isoforms
P35398.3	RORA	P35398	3	RORA	RORA i.3	Isoform 3 of Nuclear receptor ROR-alpha	Nuclear receptor ROR-alpha	Homo sapiens	9606	20180704_9606_rev_uniprot_isoforms
P35398.4	RORA	P35398	4	RORA	RORA i.4	Isoform 4 of Nuclear receptor ROR-alpha	Nuclear receptor ROR-alpha	Homo sapiens	9606	20180704_9606_rev_uniprot_isoforms
P08922	ROS1	P08922	NA	ROS1	ROS1	Proto-oncogene tyrosine-protein kinase ROS	Proto-oncogene tyrosine-protein kinase ROS	Homo sapiens	9606	20180704_9606_rev_uniprot_isoforms
Q9BUI4	POLR3C	Q9BUI4	NA	RPC3	RPC3	DNA-directed RNA polymerase III subunit RPC3	DNA-directed RNA polymerase III subunit RPC3	Homo sapiens	9606	20180704_9606_rev_uniprot_isoforms
P05423	POLR3D	P05423	NA	RPC4	RPC4	DNA-directed RNA polymerase III subunit RPC4	DNA-directed RNA polymerase III subunit RPC4	Homo sapiens	9606	20180704_9606_rev_uniprot_isoforms
Q9H1D9	POLR3F	Q9H1D9	NA	RPC6	RPC6	DNA-directed RNA polymerase III subunit RPC6	DNA-directed RNA polymerase III subunit RPC6	Homo sapiens	9606	20180704_9606_rev_uniprot_isoforms
O15318	POLR3G	O15318	NA	RPC7	RPC7	DNA-directed RNA polymerase III subunit RPC7	DNA-directed RNA polymerase III subunit RPC7	Homo sapiens	9606	20180704_9606_rev_uniprot_isoforms
Q9H7B2	RPF2	Q9H7B2	NA	RPF2	RPF2	Ribosome production factor 2 homolog	Ribosome production factor 2 homolog	Homo sapiens	9606	20180704_9606_rev_uniprot_isoforms
Q8WZA2	RAPGEF4	Q8WZA2	NA	RPGF4	RPGF4	Rap guanine nucleotide exchange factor 4	Rap guanine nucleotide exchange factor 4	Homo sapiens	9606	20180704_9606_rev_uniprot_isoforms
Q8WZA2.2	RAPGEF4	Q8WZA2	2	RPGF4	RPGF4 i.2	Isoform 2 of Rap guanine nucleotide exchange factor 4	Rap guanine nucleotide exchange factor 4	Homo sapiens	9606	20180704_9606_rev_uniprot_isoforms
Q8WZA2.3	RAPGEF4	Q8WZA2	3	RPGF4	RPGF4 i.3	Isoform 3 of Rap guanine nucleotide exchange factor 4	Rap guanine nucleotide exchange factor 4	Homo sapiens	9606	20180704_9606_rev_uniprot_isoforms
Q8WZA2.4	RAPGEF4	Q8WZA2	4	RPGF4	RPGF4 i.4	Isoform 4 of Rap guanine nucleotide exchange factor 4	Rap guanine nucleotide exchange factor 4	Homo sapiens	9606	20180704_9606_rev_uniprot_isoforms
Q8WZA2.5	RAPGEF4	Q8WZA2	5	RPGF4	RPGF4 i.5	Isoform 5 of Rap guanine nucleotide exchange factor 4	Rap guanine nucleotide exchange factor 4	Homo sapiens	9606	20180704_9606_rev_uniprot_isoforms
Q92565	RAPGEF5	Q92565	NA	RPGF5	RPGF5	Rap guanine nucleotide exchange factor 5	Rap guanine nucleotide exchange factor 5	Homo sapiens	9606	20180704_9606_rev_uniprot_isoforms
Q92565.2	RAPGEF5	Q92565	2	RPGF5	RPGF5 i.2	Isoform 2 of Rap guanine nucleotide exchange factor 5	Rap guanine nucleotide exchange factor 5	Homo sapiens	9606	20180704_9606_rev_uniprot_isoforms
Q92834	RPGR	Q92834	NA	RPGR	RPGR	X-linked retinitis pigmentosa GTPase regulator	X-linked retinitis pigmentosa GTPase regulator	Homo sapiens	9606	20180704_9606_rev_uniprot_isoforms
Q92834.2	RPGR	Q92834	2	RPGR	RPGR i.2	Isoform 2 of X-linked retinitis pigmentosa GTPase regulator	X-linked retinitis pigmentosa GTPase regulator	Homo sapiens	9606	20180704_9606_rev_uniprot_isoforms
Q92834.3	RPGR	Q92834	3	RPGR	RPGR i.3	Isoform 3 of X-linked retinitis pigmentosa GTPase regulator	X-linked retinitis pigmentosa GTPase regulator	Homo sapiens	9606	20180704_9606_rev_uniprot_isoforms
Q92834.4	RPGR	Q92834	4	RPGR	RPGR i.4	Isoform 4 of X-linked retinitis pigmentosa GTPase regulator	X-linked retinitis pigmentosa GTPase regulator	Homo sapiens	9606	20180704_9606_rev_uniprot_isoforms
Q92834.5	RPGR	Q92834	5	RPGR	RPGR i.5	Isoform 5 of X-linked retinitis pigmentosa GTPase regulator	X-linked retinitis pigmentosa GTPase regulator	Homo sapiens	9606	20180704_9606_rev_uniprot_isoforms
Q92834.6	RPGR	Q92834	6	RPGR	RPGR i.6	Isoform 6 of X-linked retinitis pigmentosa GTPase regulator	X-linked retinitis pigmentosa GTPase regulator	Homo sapiens	9606	20180704_9606_rev_uniprot_isoforms
P04844	RPN2	P04844	NA	RPN2	RPN2	Dolichyl-diphosphooligosaccharide--protein glycosyltransferase subunit 2	Dolichyl-diphosphooligosaccharide--protein glycosyltransferase subunit 2	Homo sapiens	9606	20180704_9606_rev_uniprot_isoforms
P04844.2	RPN2	P04844	2	RPN2	RPN2 i.2	Isoform 2 of Dolichyl-diphosphooligosaccharide--protein glycosyltransferase subunit 2	Dolichyl-diphosphooligosaccharide--protein glycosyltransferase subunit 2	Homo sapiens	9606	20180704_9606_rev_uniprot_isoforms
O00411	POLRMT	O00411	NA	RPOM	RPOM	DNA-directed RNA polymerase, mitochondrial	DNA-directed RNA polymerase, mitochondrial	Homo sapiens	9606	20180704_9606_rev_uniprot_isoforms
P78346	RPP30	P78346	NA	RPP30	RPP30	Ribonuclease P protein subunit p30	Ribonuclease P protein subunit p30	Homo sapiens	9606	20180704_9606_rev_uniprot_isoforms
P78346.2	RPP30	P78346	2	RPP30	RPP30 i.2	Isoform 2 of Ribonuclease P protein subunit p30	Ribonuclease P protein subunit p30	Homo sapiens	9606	20180704_9606_rev_uniprot_isoforms
Q96P16	RPRD1A	Q96P16	NA	RPR1A	RPR1A	Regulation of nuclear pre-mRNA domain-containing protein 1A	Regulation of nuclear pre-mRNA domain-containing protein 1A	Homo sapiens	9606	20180704_9606_rev_uniprot_isoforms
Q96P16.3	RPRD1A	Q96P16	3	RPR1A	RPR1A i.3	Isoform 2 of Regulation of nuclear pre-mRNA domain-containing protein 1A	Regulation of nuclear pre-mRNA domain-containing protein 1A	Homo sapiens	9606	20180704_9606_rev_uniprot_isoforms
Q6XPR3	RPTN	Q6XPR3	NA	RPTN	RPTN	Repetin	Repetin	Homo sapiens	9606	20180704_9606_rev_uniprot_isoforms
Q7L523	RRAGA	Q7L523	NA	RRAGA	RRAGA	Ras-related GTP-binding protein A	Ras-related GTP-binding protein A	Homo sapiens	9606	20180704_9606_rev_uniprot_isoforms
Q15050	RRS1	Q15050	NA	RRS1	RRS1	Ribosome biogenesis regulatory protein homolog	Ribosome biogenesis regulatory protein homolog	Homo sapiens	9606	20180704_9606_rev_uniprot_isoforms
Q6DKI1	RPL7L1	Q6DKI1	NA	RL7L	RL7L	60S ribosomal protein L7-like 1	60S ribosomal protein L7-like 1	Homo sapiens	9606	20180704_9606_rev_uniprot_isoforms
Q6DKI1.2	RPL7L1	Q6DKI1	2	RL7L	RL7L i.2	Isoform 2 of 60S ribosomal protein L7-like 1	60S ribosomal protein L7-like 1	Homo sapiens	9606	20180704_9606_rev_uniprot_isoforms
P18124	RPL7	P18124	NA	RL7	RL7	60S ribosomal protein L7	60S ribosomal protein L7	Homo sapiens	9606	20180704_9606_rev_uniprot_isoforms
P32969	RPL9	P32969	NA	RL9	RL9	60S ribosomal protein L9	60S ribosomal protein L9	Homo sapiens	9606	20180704_9606_rev_uniprot_isoforms
Q13129	RLF	Q13129	NA	RLF	RLF	Zinc finger protein Rlf	Zinc finger protein Rlf	Homo sapiens	9606	20180704_9606_rev_uniprot_isoforms
Q7Z2W9	MRPL21	Q7Z2W9	NA	RM21	RM21	39S ribosomal protein L21, mitochondrial	39S ribosomal protein L21, mitochondrial	Homo sapiens	9606	20180704_9606_rev_uniprot_isoforms
Q7Z2W9.2	MRPL21	Q7Z2W9	2	RM21	RM21 i.2	Isoform 2 of 39S ribosomal protein L21, mitochondrial	39S ribosomal protein L21, mitochondrial	Homo sapiens	9606	20180704_9606_rev_uniprot_isoforms
Q16540	MRPL23	Q16540	NA	RM23	RM23	39S ribosomal protein L23, mitochondrial	39S ribosomal protein L23, mitochondrial	Homo sapiens	9606	20180704_9606_rev_uniprot_isoforms
Q6P161	MRPL54	Q6P161	NA	RM54	RM54	39S ribosomal protein L54, mitochondrial	39S ribosomal protein L54, mitochondrial	Homo sapiens	9606	20180704_9606_rev_uniprot_isoforms
Q96E39	RBMXL1	Q96E39	NA	RMXL1	RMXL1	RNA binding motif protein, X-linked-like-1	RNA binding motif protein, X-linked-like-1	Homo sapiens	9606	20180704_9606_rev_uniprot_isoforms
Q9Y4L5	RNF115	Q9Y4L5	NA	RN115	RN115	E3 ubiquitin-protein ligase RNF115	E3 ubiquitin-protein ligase RNF115	Homo sapiens	9606	20180704_9606_rev_uniprot_isoforms
Q9BV68	RNF126	Q9BV68	NA	RN126	RN126	E3 ubiquitin-protein ligase RNF126	E3 ubiquitin-protein ligase RNF126	Homo sapiens	9606	20180704_9606_rev_uniprot_isoforms
Q9BV68.2	RNF126	Q9BV68	2	RN126	RN126 i.2	Isoform 2 of E3 ubiquitin-protein ligase RNF126	E3 ubiquitin-protein ligase RNF126	Homo sapiens	9606	20180704_9606_rev_uniprot_isoforms
Q8WVD3	RNF138	Q8WVD3	NA	RN138	RN138	E3 ubiquitin-protein ligase RNF138	E3 ubiquitin-protein ligase RNF138	Homo sapiens	9606	20180704_9606_rev_uniprot_isoforms
Q8WVD3.2	RNF138	Q8WVD3	2	RN138	RN138 i.2	Isoform 2 of E3 ubiquitin-protein ligase RNF138	E3 ubiquitin-protein ligase RNF138	Homo sapiens	9606	20180704_9606_rev_uniprot_isoforms
Q8WVD5	RNF141	Q8WVD5	NA	RN141	RN141	RING finger protein 141	RING finger protein 141	Homo sapiens	9606	20180704_9606_rev_uniprot_isoforms
Q96MT1	RNF145	Q96MT1	NA	RN145	RN145	RING finger protein 145	RING finger protein 145	Homo sapiens	9606	20180704_9606_rev_uniprot_isoforms
Q96MT1.2	RNF145	Q96MT1	2	RN145	RN145 i.2	Isoform 2 of RING finger protein 145	RING finger protein 145	Homo sapiens	9606	20180704_9606_rev_uniprot_isoforms
Q96MT1.3	RNF145	Q96MT1	3	RN145	RN145 i.3	Isoform 3 of RING finger protein 145	RING finger protein 145	Homo sapiens	9606	20180704_9606_rev_uniprot_isoforms
Q96MT1.4	RNF145	Q96MT1	4	RN145	RN145 i.4	Isoform 4 of RING finger protein 145	RING finger protein 145	Homo sapiens	9606	20180704_9606_rev_uniprot_isoforms
Q96MT1.5	RNF145	Q96MT1	5	RN145	RN145 i.5	Isoform 5 of RING finger protein 145	RING finger protein 145	Homo sapiens	9606	20180704_9606_rev_uniprot_isoforms
Q8N6D2	RNF182	Q8N6D2	NA	RN182	RN182	E3 ubiquitin-protein ligase RNF182	E3 ubiquitin-protein ligase RNF182	Homo sapiens	9606	20180704_9606_rev_uniprot_isoforms
Q9NXI6	RNF186	Q9NXI6	NA	RN186	RN186	RING finger protein 186	RING finger protein 186	Homo sapiens	9606	20180704_9606_rev_uniprot_isoforms
Q5TA31	RNF187	Q5TA31	NA	RN187	RN187	E3 ubiquitin-protein ligase RNF187	E3 ubiquitin-protein ligase RNF187	Homo sapiens	9606	20180704_9606_rev_uniprot_isoforms
Q9H0X6	RNF208	Q9H0X6	NA	RN208	RN208	RING finger protein 208	RING finger protein 208	Homo sapiens	9606	20180704_9606_rev_uniprot_isoforms
Q495C1	RNF212	Q495C1	NA	RN212	RN212	Probable E3 SUMO-protein ligase RNF212	Probable E3 SUMO-protein ligase RNF212	Homo sapiens	9606	20180704_9606_rev_uniprot_isoforms
Q495C1.2	RNF212	Q495C1	2	RN212	RN212 i.2	Isoform 2 of Probable E3 SUMO-protein ligase RNF212	Probable E3 SUMO-protein ligase RNF212	Homo sapiens	9606	20180704_9606_rev_uniprot_isoforms
Q495C1.3	RNF212	Q495C1	3	RN212	RN212 i.3	Isoform 3 of Probable E3 SUMO-protein ligase RNF212	Probable E3 SUMO-protein ligase RNF212	Homo sapiens	9606	20180704_9606_rev_uniprot_isoforms
Q495C1.4	RNF212	Q495C1	4	RN212	RN212 i.4	Isoform 4 of Probable E3 SUMO-protein ligase RNF212	Probable E3 SUMO-protein ligase RNF212	Homo sapiens	9606	20180704_9606_rev_uniprot_isoforms
Q495C1.5	RNF212	Q495C1	5	RN212	RN212 i.5	Isoform 5 of Probable E3 SUMO-protein ligase RNF212	Probable E3 SUMO-protein ligase RNF212	Homo sapiens	9606	20180704_9606_rev_uniprot_isoforms
Q495C1.6	RNF212	Q495C1	6	RN212	RN212 i.6	Isoform 6 of Probable E3 SUMO-protein ligase RNF212	Probable E3 SUMO-protein ligase RNF212	Homo sapiens	9606	20180704_9606_rev_uniprot_isoforms
Q63HN8	RNF213	Q63HN8	NA	RN213	RN213	E3 ubiquitin-protein ligase RNF213	E3 ubiquitin-protein ligase RNF213	Homo sapiens	9606	20180704_9606_rev_uniprot_isoforms
Q63HN8.4	RNF213	Q63HN8	4	RN213	RN213 i.4	Isoform 2 of E3 ubiquitin-protein ligase RNF213	E3 ubiquitin-protein ligase RNF213	Homo sapiens	9606	20180704_9606_rev_uniprot_isoforms
Q63HN8.5	RNF213	Q63HN8	5	RN213	RN213 i.5	Isoform 3 of E3 ubiquitin-protein ligase RNF213	E3 ubiquitin-protein ligase RNF213	Homo sapiens	9606	20180704_9606_rev_uniprot_isoforms
Q63HN8.6	RNF213	Q63HN8	6	RN213	RN213 i.6	Isoform 4 of E3 ubiquitin-protein ligase RNF213	E3 ubiquitin-protein ligase RNF213	Homo sapiens	9606	20180704_9606_rev_uniprot_isoforms
M0QZC1	RNF225	M0QZC1	NA	RN225	RN225	RING finger protein 225	RING finger protein 225	Homo sapiens	9606	20180704_9606_rev_uniprot_isoforms
P10153	RNASE2	P10153	NA	RNAS2	RNAS2	Non-secretory ribonuclease	Non-secretory ribonuclease	Homo sapiens	9606	20180704_9606_rev_uniprot_isoforms
Q8TDE3	RNASE8	Q8TDE3	NA	RNAS8	RNAS8	Ribonuclease 8	Ribonuclease 8	Homo sapiens	9606	20180704_9606_rev_uniprot_isoforms
Q8N5U6	RNF10	Q8N5U6	NA	RNF10	RNF10	RING finger protein 10	RING finger protein 10	Homo sapiens	9606	20180704_9606_rev_uniprot_isoforms
Q8N5U6.2	RNF10	Q8N5U6	2	RNF10	RNF10 i.2	Isoform 2 of RING finger protein 10	RING finger protein 10	Homo sapiens	9606	20180704_9606_rev_uniprot_isoforms
Q9NVW2	RLIM	Q9NVW2	NA	RNF12	RNF12	E3 ubiquitin-protein ligase RLIM	E3 ubiquitin-protein ligase RLIM	Homo sapiens	9606	20180704_9606_rev_uniprot_isoforms
Q9NVW2.2	RLIM	Q9NVW2	2	RNF12	RNF12 i.2	Isoform 2 of E3 ubiquitin-protein ligase RLIM	E3 ubiquitin-protein ligase RLIM	Homo sapiens	9606	20180704_9606_rev_uniprot_isoforms
Q9H0A6	RNF32	Q9H0A6	NA	RNF32	RNF32	RING finger protein 32	RING finger protein 32	Homo sapiens	9606	20180704_9606_rev_uniprot_isoforms
Q9H0A6.2	RNF32	Q9H0A6	2	RNF32	RNF32 i.2	Isoform 2 of RING finger protein 32	RING finger protein 32	Homo sapiens	9606	20180704_9606_rev_uniprot_isoforms
Q9H0A6.4	RNF32	Q9H0A6	4	RNF32	RNF32 i.4	Isoform 3 of RING finger protein 32	RING finger protein 32	Homo sapiens	9606	20180704_9606_rev_uniprot_isoforms
Q9H0A6.5	RNF32	Q9H0A6	5	RNF32	RNF32 i.5	Isoform 4 of RING finger protein 32	RING finger protein 32	Homo sapiens	9606	20180704_9606_rev_uniprot_isoforms
Q9H0A6.6	RNF32	Q9H0A6	6	RNF32	RNF32 i.6	Isoform 5 of RING finger protein 32	RING finger protein 32	Homo sapiens	9606	20180704_9606_rev_uniprot_isoforms
O94941	UBOX5	O94941	NA	RNF37	RNF37	RING finger protein 37	RING finger protein 37	Homo sapiens	9606	20180704_9606_rev_uniprot_isoforms
O94941.2	UBOX5	O94941	2	RNF37	RNF37 i.2	Isoform 2 of RING finger protein 37	RING finger protein 37	Homo sapiens	9606	20180704_9606_rev_uniprot_isoforms
Q99942	RNF5	Q99942	NA	RNF5	RNF5	E3 ubiquitin-protein ligase RNF5	E3 ubiquitin-protein ligase RNF5	Homo sapiens	9606	20180704_9606_rev_uniprot_isoforms
O60930	RNASEH1	O60930	NA	RNH1	RNH1	Ribonuclease H1	Ribonuclease H1	Homo sapiens	9606	20180704_9606_rev_uniprot_isoforms
Q5TBB1	RNASEH2B	Q5TBB1	NA	RNH2B	RNH2B	Ribonuclease H2 subunit B	Ribonuclease H2 subunit B	Homo sapiens	9606	20180704_9606_rev_uniprot_isoforms
Q5TBB1.2	RNASEH2B	Q5TBB1	2	RNH2B	RNH2B i.2	Isoform 2 of Ribonuclease H2 subunit B	Ribonuclease H2 subunit B	Homo sapiens	9606	20180704_9606_rev_uniprot_isoforms
Q6P5S7	RNASEK	Q6P5S7	NA	RNK	RNK	Ribonuclease kappa	Ribonuclease kappa	Homo sapiens	9606	20180704_9606_rev_uniprot_isoforms
Q6P5S7.2	RNASEK	Q6P5S7	2	RNK	RNK i.2	Isoform 2 of Ribonuclease kappa	Ribonuclease kappa	Homo sapiens	9606	20180704_9606_rev_uniprot_isoforms
Q15287	RNPS1	Q15287	NA	RNPS1	RNPS1	RNA-binding protein with serine-rich domain 1	RNA-binding protein with serine-rich domain 1	Homo sapiens	9606	20180704_9606_rev_uniprot_isoforms
Q15287.2	RNPS1	Q15287	2	RNPS1	RNPS1 i.2	Isoform 2 of RNA-binding protein with serine-rich domain 1	RNA-binding protein with serine-rich domain 1	Homo sapiens	9606	20180704_9606_rev_uniprot_isoforms
Q15287.3	RNPS1	Q15287	3	RNPS1	RNPS1 i.3	Isoform 3 of RNA-binding protein with serine-rich domain 1	RNA-binding protein with serine-rich domain 1	Homo sapiens	9606	20180704_9606_rev_uniprot_isoforms
Q9HAU8	RNPEPL1	Q9HAU8	NA	RNPL1	RNPL1	Aminopeptidase RNPEPL1	Aminopeptidase RNPEPL1	Homo sapiens	9606	20180704_9606_rev_uniprot_isoforms
Q8TAA1	RNASE11	Q8TAA1	NA	RNS11	RNS11	Probable ribonuclease 11	Probable ribonuclease 11	Homo sapiens	9606	20180704_9606_rev_uniprot_isoforms
Q5GAN3	RNASE13	Q5GAN3	NA	RNS13	RNS13	Probable inactive ribonuclease-like protein 13	Probable inactive ribonuclease-like protein 13	Homo sapiens	9606	20180704_9606_rev_uniprot_isoforms
Q9BUL9	RPP25	Q9BUL9	NA	RPP25	RPP25	Ribonuclease P protein subunit p25	Ribonuclease P protein subunit p25	Homo sapiens	9606	20180704_9606_rev_uniprot_isoforms
Q9NYV6	RRN3	Q9NYV6	NA	RRN3	RRN3	RNA polymerase I-specific transcription initiation factor RRN3	RNA polymerase I-specific transcription initiation factor RRN3	Homo sapiens	9606	20180704_9606_rev_uniprot_isoforms
Q9NYV6.2	RRN3	Q9NYV6	2	RRN3	RRN3 i.2	Isoform 2 of RNA polymerase I-specific transcription initiation factor RRN3	RNA polymerase I-specific transcription initiation factor RRN3	Homo sapiens	9606	20180704_9606_rev_uniprot_isoforms
Q9NYV6.3	RRN3	Q9NYV6	3	RRN3	RRN3 i.3	Isoform 3 of RNA polymerase I-specific transcription initiation factor RRN3	RNA polymerase I-specific transcription initiation factor RRN3	Homo sapiens	9606	20180704_9606_rev_uniprot_isoforms
Q9NYV6.4	RRN3	Q9NYV6	4	RRN3	RRN3 i.4	Isoform 4 of RNA polymerase I-specific transcription initiation factor RRN3	RNA polymerase I-specific transcription initiation factor RRN3	Homo sapiens	9606	20180704_9606_rev_uniprot_isoforms
Q96FB5	RRNAD1	Q96FB5	NA	RRNAD	RRNAD	Protein RRNAD1	Protein RRNAD1	Homo sapiens	9606	20180704_9606_rev_uniprot_isoforms
Q96FB5.2	RRNAD1	Q96FB5	2	RRNAD	RRNAD i.2	Isoform 2 of Protein RRNAD1	Protein RRNAD1	Homo sapiens	9606	20180704_9606_rev_uniprot_isoforms
P62277	RPS13	P62277	NA	RS13	RS13	40S ribosomal protein S13	40S ribosomal protein S13	Homo sapiens	9606	20180704_9606_rev_uniprot_isoforms
O95059	RPP14	O95059	NA	RPP14	RPP14	Ribonuclease P protein subunit p14	Ribonuclease P protein subunit p14	Homo sapiens	9606	20180704_9606_rev_uniprot_isoforms
Q9H633	RPP21	Q9H633	NA	RPP21	RPP21	Ribonuclease P protein subunit p21	Ribonuclease P protein subunit p21	Homo sapiens	9606	20180704_9606_rev_uniprot_isoforms
Q9H633.2	RPP21	Q9H633	2	RPP21	RPP21 i.2	Isoform 2 of Ribonuclease P protein subunit p21	Ribonuclease P protein subunit p21	Homo sapiens	9606	20180704_9606_rev_uniprot_isoforms
Q9H633.3	RPP21	Q9H633	3	RPP21	RPP21 i.3	Isoform 3 of Ribonuclease P protein subunit p21	Ribonuclease P protein subunit p21	Homo sapiens	9606	20180704_9606_rev_uniprot_isoforms
Q9H633.4	RPP21	Q9H633	4	RPP21	RPP21 i.4	Isoform 4 of Ribonuclease P protein subunit p21	Ribonuclease P protein subunit p21	Homo sapiens	9606	20180704_9606_rev_uniprot_isoforms
Q9NQG5	RPRD1B	Q9NQG5	NA	RPR1B	RPR1B	Regulation of nuclear pre-mRNA domain-containing protein 1B	Regulation of nuclear pre-mRNA domain-containing protein 1B	Homo sapiens	9606	20180704_9606_rev_uniprot_isoforms
Q5VT52	RPRD2	Q5VT52	NA	RPRD2	RPRD2	Regulation of nuclear pre-mRNA domain-containing protein 2	Regulation of nuclear pre-mRNA domain-containing protein 2	Homo sapiens	9606	20180704_9606_rev_uniprot_isoforms
Q5VT52.2	RPRD2	Q5VT52	2	RPRD2	RPRD2 i.2	Isoform 2 of Regulation of nuclear pre-mRNA domain-containing protein 2	Regulation of nuclear pre-mRNA domain-containing protein 2	Homo sapiens	9606	20180704_9606_rev_uniprot_isoforms
Q5VT52.3	RPRD2	Q5VT52	3	RPRD2	RPRD2 i.3	Isoform 3 of Regulation of nuclear pre-mRNA domain-containing protein 2	Regulation of nuclear pre-mRNA domain-containing protein 2	Homo sapiens	9606	20180704_9606_rev_uniprot_isoforms
Q5VT52.4	RPRD2	Q5VT52	4	RPRD2	RPRD2 i.4	Isoform 4 of Regulation of nuclear pre-mRNA domain-containing protein 2	Regulation of nuclear pre-mRNA domain-containing protein 2	Homo sapiens	9606	20180704_9606_rev_uniprot_isoforms
Q5VT52.5	RPRD2	Q5VT52	5	RPRD2	RPRD2 i.5	Isoform 5 of Regulation of nuclear pre-mRNA domain-containing protein 2	Regulation of nuclear pre-mRNA domain-containing protein 2	Homo sapiens	9606	20180704_9606_rev_uniprot_isoforms
Q5VZM2	RRAGB	Q5VZM2	NA	RRAGB	RRAGB	Ras-related GTP-binding protein B	Ras-related GTP-binding protein B	Homo sapiens	9606	20180704_9606_rev_uniprot_isoforms
Q5VZM2.2	RRAGB	Q5VZM2	2	RRAGB	RRAGB i.2	Isoform 2 of Ras-related GTP-binding protein B	Ras-related GTP-binding protein B	Homo sapiens	9606	20180704_9606_rev_uniprot_isoforms
Q92766	RREB1	Q92766	NA	RREB1	RREB1	Ras-responsive element-binding protein 1	Ras-responsive element-binding protein 1	Homo sapiens	9606	20180704_9606_rev_uniprot_isoforms
Q92766.2	RREB1	Q92766	2	RREB1	RREB1 i.2	Isoform 2 of Ras-responsive element-binding protein 1	Ras-responsive element-binding protein 1	Homo sapiens	9606	20180704_9606_rev_uniprot_isoforms
Q92766.3	RREB1	Q92766	3	RREB1	RREB1 i.3	Isoform 3 of Ras-responsive element-binding protein 1	Ras-responsive element-binding protein 1	Homo sapiens	9606	20180704_9606_rev_uniprot_isoforms
Q92766.4	RREB1	Q92766	4	RREB1	RREB1 i.4	Isoform 4 of Ras-responsive element-binding protein 1	Ras-responsive element-binding protein 1	Homo sapiens	9606	20180704_9606_rev_uniprot_isoforms
Q92766.5	RREB1	Q92766	5	RREB1	RREB1 i.5	Isoform 5 of Ras-responsive element-binding protein 1	Ras-responsive element-binding protein 1	Homo sapiens	9606	20180704_9606_rev_uniprot_isoforms
Q92766.6	RREB1	Q92766	6	RREB1	RREB1 i.6	Isoform 6 of Ras-responsive element-binding protein 1	Ras-responsive element-binding protein 1	Homo sapiens	9606	20180704_9606_rev_uniprot_isoforms
Q5JTH9	RRP12	Q5JTH9	NA	RRP12	RRP12	RRP12-like protein	RRP12-like protein	Homo sapiens	9606	20180704_9606_rev_uniprot_isoforms
Q5JTH9.2	RRP12	Q5JTH9	2	RRP12	RRP12 i.2	Isoform 2 of RRP12-like protein	RRP12-like protein	Homo sapiens	9606	20180704_9606_rev_uniprot_isoforms
Q5JTH9.3	RRP12	Q5JTH9	3	RRP12	RRP12 i.3	Isoform 3 of RRP12-like protein	RRP12-like protein	Homo sapiens	9606	20180704_9606_rev_uniprot_isoforms
Q9Y3B9	RRP15	Q9Y3B9	NA	RRP15	RRP15	RRP15-like protein	RRP15-like protein	Homo sapiens	9606	20180704_9606_rev_uniprot_isoforms
P62854	RPS26	P62854	NA	RS26	RS26	40S ribosomal protein S26	40S ribosomal protein S26	Homo sapiens	9606	20180704_9606_rev_uniprot_isoforms
P62070	RRAS2	P62070	NA	RRAS2	RRAS2	Ras-related protein R-Ras2	Ras-related protein R-Ras2	Homo sapiens	9606	20180704_9606_rev_uniprot_isoforms
P62070.2	RRAS2	P62070	2	RRAS2	RRAS2 i.2	Isoform 2 of Ras-related protein R-Ras2	Ras-related protein R-Ras2	Homo sapiens	9606	20180704_9606_rev_uniprot_isoforms
P62070.3	RRAS2	P62070	3	RRAS2	RRAS2 i.3	Isoform 3 of Ras-related protein R-Ras2	Ras-related protein R-Ras2	Homo sapiens	9606	20180704_9606_rev_uniprot_isoforms
P62070.4	RRAS2	P62070	4	RRAS2	RRAS2 i.4	Isoform 4 of Ras-related protein R-Ras2	Ras-related protein R-Ras2	Homo sapiens	9606	20180704_9606_rev_uniprot_isoforms
P56182	RRP1	P56182	NA	RRP1	RRP1	Ribosomal RNA processing protein 1 homolog A	Ribosomal RNA processing protein 1 homolog A	Homo sapiens	9606	20180704_9606_rev_uniprot_isoforms
Q96EU6	RRP36	Q96EU6	NA	RRP36	RRP36	Ribosomal RNA processing protein 36 homolog	Ribosomal RNA processing protein 36 homolog	Homo sapiens	9606	20180704_9606_rev_uniprot_isoforms
Q96EU6.2	RRP36	Q96EU6	2	RRP36	RRP36 i.2	Isoform 2 of Ribosomal RNA processing protein 36 homolog	Ribosomal RNA processing protein 36 homolog	Homo sapiens	9606	20180704_9606_rev_uniprot_isoforms
Q14690	PDCD11	Q14690	NA	RRP5	RRP5	Protein RRP5 homolog	Protein RRP5 homolog	Homo sapiens	9606	20180704_9606_rev_uniprot_isoforms
P63220	RPS21	P63220	NA	RS21	RS21	40S ribosomal protein S21	40S ribosomal protein S21	Homo sapiens	9606	20180704_9606_rev_uniprot_isoforms
P62280	RPS11	P62280	NA	RS11	RS11	40S ribosomal protein S11	40S ribosomal protein S11	Homo sapiens	9606	20180704_9606_rev_uniprot_isoforms
P62847	RPS24	P62847	NA	RS24	RS24	40S ribosomal protein S24	40S ribosomal protein S24	Homo sapiens	9606	20180704_9606_rev_uniprot_isoforms
P62847.2	RPS24	P62847	2	RS24	RS24 i.2	Isoform 2 of 40S ribosomal protein S24	40S ribosomal protein S24	Homo sapiens	9606	20180704_9606_rev_uniprot_isoforms
P62847.3	RPS24	P62847	3	RS24	RS24 i.3	Isoform 3 of 40S ribosomal protein S24	40S ribosomal protein S24	Homo sapiens	9606	20180704_9606_rev_uniprot_isoforms
P62847.4	RPS24	P62847	4	RS24	RS24 i.4	Isoform 4 of 40S ribosomal protein S24	40S ribosomal protein S24	Homo sapiens	9606	20180704_9606_rev_uniprot_isoforms
P62851	RPS25	P62851	NA	RS25	RS25	40S ribosomal protein S25	40S ribosomal protein S25	Homo sapiens	9606	20180704_9606_rev_uniprot_isoforms
P62857	RPS28	P62857	NA	RS28	RS28	40S ribosomal protein S28	40S ribosomal protein S28	Homo sapiens	9606	20180704_9606_rev_uniprot_isoforms
P23396	RPS3	P23396	NA	RS3	RS3	40S ribosomal protein S3	40S ribosomal protein S3	Homo sapiens	9606	20180704_9606_rev_uniprot_isoforms
P23396.2	RPS3	P23396	2	RS3	RS3 i.2	Isoform 2 of 40S ribosomal protein S3	40S ribosomal protein S3	Homo sapiens	9606	20180704_9606_rev_uniprot_isoforms
P62701	RPS4X	P62701	NA	RS4X	RS4X	40S ribosomal protein S4, X isoform	40S ribosomal protein S4, X isoform	Homo sapiens	9606	20180704_9606_rev_uniprot_isoforms
P08708	RPS17	P08708	NA	RS17	RS17	40S ribosomal protein S17	40S ribosomal protein S17	Homo sapiens	9606	20180704_9606_rev_uniprot_isoforms
P62273	RPS29	P62273	NA	RS29	RS29	40S ribosomal protein S29	40S ribosomal protein S29	Homo sapiens	9606	20180704_9606_rev_uniprot_isoforms
P62273.2	RPS29	P62273	2	RS29	RS29 i.2	Isoform 2 of 40S ribosomal protein S29	40S ribosomal protein S29	Homo sapiens	9606	20180704_9606_rev_uniprot_isoforms
P62241	RPS8	P62241	NA	RS8	RS8	40S ribosomal protein S8	40S ribosomal protein S8	Homo sapiens	9606	20180704_9606_rev_uniprot_isoforms
Q8WXG1	RSAD2	Q8WXG1	NA	RSAD2	RSAD2	Radical S-adenosyl methionine domain-containing protein 2	Radical S-adenosyl methionine domain-containing protein 2	Homo sapiens	9606	20180704_9606_rev_uniprot_isoforms
Q5VWQ0	RSBN1	Q5VWQ0	NA	RSBN1	RSBN1	Lysine-specific demethylase 9	Lysine-specific demethylase 9	Homo sapiens	9606	20180704_9606_rev_uniprot_isoforms
Q5VWQ0.4	RSBN1	Q5VWQ0	4	RSBN1	RSBN1 i.4	Isoform 4 of Lysine-specific demethylase 9	Lysine-specific demethylase 9	Homo sapiens	9606	20180704_9606_rev_uniprot_isoforms
Q9BU20	RSG1	Q9BU20	NA	RSG1	RSG1	REM2- and Rab-like small GTPase 1	REM2- and Rab-like small GTPase 1	Homo sapiens	9606	20180704_9606_rev_uniprot_isoforms
Q9H0K4	RSPH6A	Q9H0K4	NA	RSH6A	RSH6A	Radial spoke head protein 6 homolog A	Radial spoke head protein 6 homolog A	Homo sapiens	9606	20180704_9606_rev_uniprot_isoforms
Q13546	RIPK1	Q13546	NA	RIPK1	RIPK1	Receptor-interacting serine/threonine-protein kinase 1	Receptor-interacting serine/threonine-protein kinase 1	Homo sapiens	9606	20180704_9606_rev_uniprot_isoforms
Q13546.2	RIPK1	Q13546	2	RIPK1	RIPK1 i.2	Isoform 2 of Receptor-interacting serine/threonine-protein kinase 1	Receptor-interacting serine/threonine-protein kinase 1	Homo sapiens	9606	20180704_9606_rev_uniprot_isoforms
Q9Y4F9	RIPOR2	Q9Y4F9	NA	RIPR2	RIPR2	Rho family-interacting cell polarization regulator 2	Rho family-interacting cell polarization regulator 2	Homo sapiens	9606	20180704_9606_rev_uniprot_isoforms
Q9Y4F9.2	RIPOR2	Q9Y4F9	2	RIPR2	RIPR2 i.2	Isoform 2 of Rho family-interacting cell polarization regulator 2	Rho family-interacting cell polarization regulator 2	Homo sapiens	9606	20180704_9606_rev_uniprot_isoforms
Q86UA6	RPAIN	Q86UA6	NA	RIP	RIP	RPA-interacting protein	RPA-interacting protein	Homo sapiens	9606	20180704_9606_rev_uniprot_isoforms
Q86UA6.2	RPAIN	Q86UA6	2	RIP	RIP i.2	Isoform 2 of RPA-interacting protein	RPA-interacting protein	Homo sapiens	9606	20180704_9606_rev_uniprot_isoforms
Q86UA6.3	RPAIN	Q86UA6	3	RIP	RIP i.3	Isoform 3 of RPA-interacting protein	RPA-interacting protein	Homo sapiens	9606	20180704_9606_rev_uniprot_isoforms
Q86UA6.4	RPAIN	Q86UA6	4	RIP	RIP i.4	Isoform 4 of RPA-interacting protein	RPA-interacting protein	Homo sapiens	9606	20180704_9606_rev_uniprot_isoforms
Q86UA6.5	RPAIN	Q86UA6	5	RIP	RIP i.5	Isoform 5 of RPA-interacting protein	RPA-interacting protein	Homo sapiens	9606	20180704_9606_rev_uniprot_isoforms
Q86UA6.6	RPAIN	Q86UA6	6	RIP	RIP i.6	Isoform 6 of RPA-interacting protein	RPA-interacting protein	Homo sapiens	9606	20180704_9606_rev_uniprot_isoforms
Q86UA6.7	RPAIN	Q86UA6	7	RIP	RIP i.7	Isoform 7 of RPA-interacting protein	RPA-interacting protein	Homo sapiens	9606	20180704_9606_rev_uniprot_isoforms
Q86UA6.8	RPAIN	Q86UA6	8	RIP	RIP i.8	Isoform 8 of RPA-interacting protein	RPA-interacting protein	Homo sapiens	9606	20180704_9606_rev_uniprot_isoforms
Q86UA6.9	RPAIN	Q86UA6	9	RIP	RIP i.9	Isoform 9 of RPA-interacting protein	RPA-interacting protein	Homo sapiens	9606	20180704_9606_rev_uniprot_isoforms
P18621	RPL17	P18621	NA	RL17	RL17	60S ribosomal protein L17	60S ribosomal protein L17	Homo sapiens	9606	20180704_9606_rev_uniprot_isoforms
P18621.2	RPL17	P18621	2	RL17	RL17 i.2	Isoform 2 of 60S ribosomal protein L17	60S ribosomal protein L17	Homo sapiens	9606	20180704_9606_rev_uniprot_isoforms
P18621.3	RPL17	P18621	3	RL17	RL17 i.3	Isoform 3 of 60S ribosomal protein L17	60S ribosomal protein L17	Homo sapiens	9606	20180704_9606_rev_uniprot_isoforms
P84098	RPL19	P84098	NA	RL19	RL19	60S ribosomal protein L19	60S ribosomal protein L19	Homo sapiens	9606	20180704_9606_rev_uniprot_isoforms
Q9UNX3	RPL26L1	Q9UNX3	NA	RL26L	RL26L	60S ribosomal protein L26-like 1	60S ribosomal protein L26-like 1	Homo sapiens	9606	20180704_9606_rev_uniprot_isoforms
P47914	RPL29	P47914	NA	RL29	RL29	60S ribosomal protein L29	60S ribosomal protein L29	Homo sapiens	9606	20180704_9606_rev_uniprot_isoforms
A6NEQ0	RBMY1E	A6NEQ0	NA	RBY1E	RBY1E	RNA-binding motif protein, Y chromosome, family 1 member E	RNA-binding motif protein, Y chromosome, family 1 member E	Homo sapiens	9606	20180704_9606_rev_uniprot_isoforms
Q5TC82	RC3H1	Q5TC82	NA	RC3H1	RC3H1	Roquin-1	Roquin-1	Homo sapiens	9606	20180704_9606_rev_uniprot_isoforms
Q5TC82.2	RC3H1	Q5TC82	2	RC3H1	RC3H1 i.2	Isoform 2 of Roquin-1	Roquin-1	Homo sapiens	9606	20180704_9606_rev_uniprot_isoforms
Q8NDN9	RCBTB1	Q8NDN9	NA	RCBT1	RCBT1	RCC1 and BTB domain-containing protein 1	RCC1 and BTB domain-containing protein 1	Homo sapiens	9606	20180704_9606_rev_uniprot_isoforms
Q8NDN9.2	RCBTB1	Q8NDN9	2	RCBT1	RCBT1 i.2	Isoform 2 of RCC1 and BTB domain-containing protein 1	RCC1 and BTB domain-containing protein 1	Homo sapiens	9606	20180704_9606_rev_uniprot_isoforms
Q7Z3Z2	RD3	Q7Z3Z2	NA	RD3	RD3	Protein RD3	Protein RD3	Homo sapiens	9606	20180704_9606_rev_uniprot_isoforms
O75452	RDH16	O75452	NA	RDH16	RDH16	Retinol dehydrogenase 16	Retinol dehydrogenase 16	Homo sapiens	9606	20180704_9606_rev_uniprot_isoforms
Q9NYR8	RDH8	Q9NYR8	NA	RDH8	RDH8	Retinol dehydrogenase 8	Retinol dehydrogenase 8	Homo sapiens	9606	20180704_9606_rev_uniprot_isoforms
P61572	ERVK-19	P61572	NA	REC19	REC19	Endogenous retrovirus group K member 19 Rec protein	Endogenous retrovirus group K member 19 Rec protein	Homo sapiens	9606	20180704_9606_rev_uniprot_isoforms
Q69383	ERVK-6	Q69383	NA	REC6	REC6	Endogenous retrovirus group K member 6 Rec protein	Endogenous retrovirus group K member 6 Rec protein	Homo sapiens	9606	20180704_9606_rev_uniprot_isoforms
P61573	ERVK-9	P61573	NA	REC9	REC9	Endogenous retrovirus group K member 9 Rec protein	Endogenous retrovirus group K member 9 Rec protein	Homo sapiens	9606	20180704_9606_rev_uniprot_isoforms
P46063	RECQL	P46063	NA	RECQ1	RECQ1	ATP-dependent DNA helicase Q1	ATP-dependent DNA helicase Q1	Homo sapiens	9606	20180704_9606_rev_uniprot_isoforms
O94761	RECQL4	O94761	NA	RECQ4	RECQ4	ATP-dependent DNA helicase Q4	ATP-dependent DNA helicase Q4	Homo sapiens	9606	20180704_9606_rev_uniprot_isoforms
O94762	RECQL5	O94762	NA	RECQ5	RECQ5	ATP-dependent DNA helicase Q5	ATP-dependent DNA helicase Q5	Homo sapiens	9606	20180704_9606_rev_uniprot_isoforms
O94762.2	RECQL5	O94762	2	RECQ5	RECQ5 i.2	Isoform Alpha of ATP-dependent DNA helicase Q5	ATP-dependent DNA helicase Q5	Homo sapiens	9606	20180704_9606_rev_uniprot_isoforms
O94762.3	RECQL5	O94762	3	RECQ5	RECQ5 i.3	Isoform Gamma of ATP-dependent DNA helicase Q5	ATP-dependent DNA helicase Q5	Homo sapiens	9606	20180704_9606_rev_uniprot_isoforms
O94762.4	RECQL5	O94762	4	RECQ5	RECQ5 i.4	Isoform 4 of ATP-dependent DNA helicase Q5	ATP-dependent DNA helicase Q5	Homo sapiens	9606	20180704_9606_rev_uniprot_isoforms
Q06141	REG3A	Q06141	NA	REG3A	REG3A	Regenerating islet-derived protein 3-alpha	Regenerating islet-derived protein 3-alpha	Homo sapiens	9606	20180704_9606_rev_uniprot_isoforms
Q8NFH8	REPS2	Q8NFH8	NA	REPS2	REPS2	RalBP1-associated Eps domain-containing protein 2	RalBP1-associated Eps domain-containing protein 2	Homo sapiens	9606	20180704_9606_rev_uniprot_isoforms
Q8NFH8.2	REPS2	Q8NFH8	2	REPS2	REPS2 i.2	Isoform 2 of RalBP1-associated Eps domain-containing protein 2	RalBP1-associated Eps domain-containing protein 2	Homo sapiens	9606	20180704_9606_rev_uniprot_isoforms
Q8NFH8.3	REPS2	Q8NFH8	3	REPS2	REPS2 i.3	Isoform 3 of RalBP1-associated Eps domain-containing protein 2	RalBP1-associated Eps domain-containing protein 2	Homo sapiens	9606	20180704_9606_rev_uniprot_isoforms
Q8NFH8.4	REPS2	Q8NFH8	4	REPS2	REPS2 i.4	Isoform 4 of RalBP1-associated Eps domain-containing protein 2	RalBP1-associated Eps domain-containing protein 2	Homo sapiens	9606	20180704_9606_rev_uniprot_isoforms
Q9H628	RERGL	Q9H628	NA	RERGL	RERGL	Ras-related and estrogen-regulated growth inhibitor-like protein	Ras-related and estrogen-regulated growth inhibitor-like protein	Homo sapiens	9606	20180704_9606_rev_uniprot_isoforms
Q5W5W9	RESP18	Q5W5W9	NA	RES18	RES18	Regulated endocrine-specific protein 18	Regulated endocrine-specific protein 18	Homo sapiens	9606	20180704_9606_rev_uniprot_isoforms
Q5W5W9.1	RESP18	Q5W5W9	1	RES18	RES18 i.1	Isoform 1 of Regulated endocrine-specific protein 18	Regulated endocrine-specific protein 18	Homo sapiens	9606	20180704_9606_rev_uniprot_isoforms
Q5W5W9.3	RESP18	Q5W5W9	3	RES18	RES18 i.3	Isoform 3 of Regulated endocrine-specific protein 18	Regulated endocrine-specific protein 18	Homo sapiens	9606	20180704_9606_rev_uniprot_isoforms
P02753	RBP4	P02753	NA	RET4	RET4	Retinol-binding protein 4	Retinol-binding protein 4	Homo sapiens	9606	20180704_9606_rev_uniprot_isoforms
P07949	RET	P07949	NA	RET	RET	Proto-oncogene tyrosine-protein kinase receptor Ret	Proto-oncogene tyrosine-protein kinase receptor Ret	Homo sapiens	9606	20180704_9606_rev_uniprot_isoforms
P07949.2	RET	P07949	2	RET	RET i.2	Isoform 2 of Proto-oncogene tyrosine-protein kinase receptor Ret	Proto-oncogene tyrosine-protein kinase receptor Ret	Homo sapiens	9606	20180704_9606_rev_uniprot_isoforms
Q8N1G1	REXO1	Q8N1G1	NA	REXO1	REXO1	RNA exonuclease 1 homolog	RNA exonuclease 1 homolog	Homo sapiens	9606	20180704_9606_rev_uniprot_isoforms
P15927	RPA2	P15927	NA	RFA2	RFA2	Replication protein A 32 kDa subunit	Replication protein A 32 kDa subunit	Homo sapiens	9606	20180704_9606_rev_uniprot_isoforms
P15927.2	RPA2	P15927	2	RFA2	RFA2 i.2	Isoform 2 of Replication protein A 32 kDa subunit	Replication protein A 32 kDa subunit	Homo sapiens	9606	20180704_9606_rev_uniprot_isoforms
P15927.3	RPA2	P15927	3	RFA2	RFA2 i.3	Isoform 3 of Replication protein A 32 kDa subunit	Replication protein A 32 kDa subunit	Homo sapiens	9606	20180704_9606_rev_uniprot_isoforms
P35244	RPA3	P35244	NA	RFA3	RFA3	Replication protein A 14 kDa subunit	Replication protein A 14 kDa subunit	Homo sapiens	9606	20180704_9606_rev_uniprot_isoforms
F8VTS6	RFPL4AL1	F8VTS6	NA	RFAL1	RFAL1	Ret finger protein-like 4A-like protein 1	Ret finger protein-like 4A-like protein 1	Homo sapiens	9606	20180704_9606_rev_uniprot_isoforms
P35249	RFC4	P35249	NA	RFC4	RFC4	Replication factor C subunit 4	Replication factor C subunit 4	Homo sapiens	9606	20180704_9606_rev_uniprot_isoforms
P35249.2	RFC4	P35249	2	RFC4	RFC4 i.2	Isoform 2 of Replication factor C subunit 4	Replication factor C subunit 4	Homo sapiens	9606	20180704_9606_rev_uniprot_isoforms
O75677	RFPL1	O75677	NA	RFPL1	RFPL1	Ret finger protein-like 1	Ret finger protein-like 1	Homo sapiens	9606	20180704_9606_rev_uniprot_isoforms
O75678	RFPL2	O75678	NA	RFPL2	RFPL2	Ret finger protein-like 2	Ret finger protein-like 2	Homo sapiens	9606	20180704_9606_rev_uniprot_isoforms
O75678.2	RFPL2	O75678	2	RFPL2	RFPL2 i.2	Isoform 2 of Ret finger protein-like 2	Ret finger protein-like 2	Homo sapiens	9606	20180704_9606_rev_uniprot_isoforms
O75678.3	RFPL2	O75678	3	RFPL2	RFPL2 i.3	Isoform 3 of Ret finger protein-like 2	Ret finger protein-like 2	Homo sapiens	9606	20180704_9606_rev_uniprot_isoforms
Q14699	RFTN1	Q14699	NA	RFTN1	RFTN1	Raftlin	Raftlin	Homo sapiens	9606	20180704_9606_rev_uniprot_isoforms
P22670	RFX1	P22670	NA	RFX1	RFX1	MHC class II regulatory factor RFX1	MHC class II regulatory factor RFX1	Homo sapiens	9606	20180704_9606_rev_uniprot_isoforms
Q8HWS3	RFX6	Q8HWS3	NA	RFX6	RFX6	DNA-binding protein RFX6	DNA-binding protein RFX6	Homo sapiens	9606	20180704_9606_rev_uniprot_isoforms
Q92546	RGP1	Q92546	NA	RGP1	RGP1	RAB6A-GEF complex partner protein 2	RAB6A-GEF complex partner protein 2	Homo sapiens	9606	20180704_9606_rev_uniprot_isoforms
P0DJD1	RGPD2	P0DJD1	NA	RGPD2	RGPD2	RANBP2-like and GRIP domain-containing protein 2	RANBP2-like and GRIP domain-containing protein 2	Homo sapiens	9606	20180704_9606_rev_uniprot_isoforms
O14827	RASGRF2	O14827	NA	RGRF2	RGRF2	Ras-specific guanine nucleotide-releasing factor 2	Ras-specific guanine nucleotide-releasing factor 2	Homo sapiens	9606	20180704_9606_rev_uniprot_isoforms
P47804	RGR	P47804	NA	RGR	RGR	RPE-retinal G protein-coupled receptor	RPE-retinal G protein-coupled receptor	Homo sapiens	9606	20180704_9606_rev_uniprot_isoforms
P47804.2	RGR	P47804	2	RGR	RGR i.2	Isoform 2 of RPE-retinal G protein-coupled receptor	RPE-retinal G protein-coupled receptor	Homo sapiens	9606	20180704_9606_rev_uniprot_isoforms
P47804.3	RGR	P47804	3	RGR	RGR i.3	Isoform 3 of RPE-retinal G protein-coupled receptor	RPE-retinal G protein-coupled receptor	Homo sapiens	9606	20180704_9606_rev_uniprot_isoforms
O43665	RGS10	O43665	NA	RGS10	RGS10	Regulator of G-protein signaling 10	Regulator of G-protein signaling 10	Homo sapiens	9606	20180704_9606_rev_uniprot_isoforms
O43665.2	RGS10	O43665	2	RGS10	RGS10 i.2	Isoform 2 of Regulator of G-protein signaling 10	Regulator of G-protein signaling 10	Homo sapiens	9606	20180704_9606_rev_uniprot_isoforms
O43665.3	RGS10	O43665	3	RGS10	RGS10 i.3	Isoform 3 of Regulator of G-protein signaling 10	Regulator of G-protein signaling 10	Homo sapiens	9606	20180704_9606_rev_uniprot_isoforms
O76081	RGS20	O76081	NA	RGS20	RGS20	Regulator of G-protein signaling 20	Regulator of G-protein signaling 20	Homo sapiens	9606	20180704_9606_rev_uniprot_isoforms
O76081.2	RGS20	O76081	2	RGS20	RGS20 i.2	Isoform 1 of Regulator of G-protein signaling 20	Regulator of G-protein signaling 20	Homo sapiens	9606	20180704_9606_rev_uniprot_isoforms
O76081.3	RGS20	O76081	3	RGS20	RGS20 i.3	Isoform 2 of Regulator of G-protein signaling 20	Regulator of G-protein signaling 20	Homo sapiens	9606	20180704_9606_rev_uniprot_isoforms
O76081.4	RGS20	O76081	4	RGS20	RGS20 i.4	Isoform 3 of Regulator of G-protein signaling 20	Regulator of G-protein signaling 20	Homo sapiens	9606	20180704_9606_rev_uniprot_isoforms
O76081.5	RGS20	O76081	5	RGS20	RGS20 i.5	Isoform 4 of Regulator of G-protein signaling 20	Regulator of G-protein signaling 20	Homo sapiens	9606	20180704_9606_rev_uniprot_isoforms
O76081.6	RGS20	O76081	6	RGS20	RGS20 i.6	Isoform 5 of Regulator of G-protein signaling 20	Regulator of G-protein signaling 20	Homo sapiens	9606	20180704_9606_rev_uniprot_isoforms
P49798	RGS4	P49798	NA	RGS4	RGS4	Regulator of G-protein signaling 4	Regulator of G-protein signaling 4	Homo sapiens	9606	20180704_9606_rev_uniprot_isoforms
P49798.2	RGS4	P49798	2	RGS4	RGS4 i.2	Isoform 2 of Regulator of G-protein signaling 4	Regulator of G-protein signaling 4	Homo sapiens	9606	20180704_9606_rev_uniprot_isoforms
P49798.3	RGS4	P49798	3	RGS4	RGS4 i.3	Isoform 3 of Regulator of G-protein signaling 4	Regulator of G-protein signaling 4	Homo sapiens	9606	20180704_9606_rev_uniprot_isoforms
P49798.4	RGS4	P49798	4	RGS4	RGS4 i.4	Isoform 4 of Regulator of G-protein signaling 4	Regulator of G-protein signaling 4	Homo sapiens	9606	20180704_9606_rev_uniprot_isoforms
P49798.5	RGS4	P49798	5	RGS4	RGS4 i.5	Isoform 5 of Regulator of G-protein signaling 4	Regulator of G-protein signaling 4	Homo sapiens	9606	20180704_9606_rev_uniprot_isoforms
P52758	RIDA	P52758	NA	RIDA	RIDA	2-iminobutanoate/2-iminopropanoate deaminase	2-iminobutanoate/2-iminopropanoate deaminase	Homo sapiens	9606	20180704_9606_rev_uniprot_isoforms
Q96NA2	RILP	Q96NA2	NA	RILP	RILP	Rab-interacting lysosomal protein	Rab-interacting lysosomal protein	Homo sapiens	9606	20180704_9606_rev_uniprot_isoforms
Q96NA2.2	RILP	Q96NA2	2	RILP	RILP i.2	Isoform 2 of Rab-interacting lysosomal protein	Rab-interacting lysosomal protein	Homo sapiens	9606	20180704_9606_rev_uniprot_isoforms
A6NJZ7	RIMBP3C	A6NJZ7	NA	RIM3C	RIM3C	RIMS-binding protein 3C	RIMS-binding protein 3C	Homo sapiens	9606	20180704_9606_rev_uniprot_isoforms
O15034	RIMBP2	O15034	NA	RIMB2	RIMB2	RIMS-binding protein 2	RIMS-binding protein 2	Homo sapiens	9606	20180704_9606_rev_uniprot_isoforms
O15034.2	RIMBP2	O15034	2	RIMB2	RIMB2 i.2	Isoform 2 of RIMS-binding protein 2	RIMS-binding protein 2	Homo sapiens	9606	20180704_9606_rev_uniprot_isoforms
O15034.3	RIMBP2	O15034	3	RIMB2	RIMB2 i.3	Isoform 3 of RIMS-binding protein 2	RIMS-binding protein 2	Homo sapiens	9606	20180704_9606_rev_uniprot_isoforms
Q6ZV50	RFX8	Q6ZV50	NA	RFX8	RFX8	DNA-binding protein RFX8	DNA-binding protein RFX8	Homo sapiens	9606	20180704_9606_rev_uniprot_isoforms
Q6ZV50.2	RFX8	Q6ZV50	2	RFX8	RFX8 i.2	Isoform 2 of DNA-binding protein RFX8	DNA-binding protein RFX8	Homo sapiens	9606	20180704_9606_rev_uniprot_isoforms
Q6ZV50.3	RFX8	Q6ZV50	3	RFX8	RFX8 i.3	Isoform 3 of DNA-binding protein RFX8	DNA-binding protein RFX8	Homo sapiens	9606	20180704_9606_rev_uniprot_isoforms
O00287	RFXAP	O00287	NA	RFXAP	RFXAP	Regulatory factor X-associated protein	Regulatory factor X-associated protein	Homo sapiens	9606	20180704_9606_rev_uniprot_isoforms
Q9H4X1	RGCC	Q9H4X1	NA	RGCC	RGCC	Regulator of cell cycle RGCC	Regulator of cell cycle RGCC	Homo sapiens	9606	20180704_9606_rev_uniprot_isoforms
Q9H4X1.2	RGCC	Q9H4X1	2	RGCC	RGCC i.2	Isoform 2 of Regulator of cell cycle RGCC	Regulator of cell cycle RGCC	Homo sapiens	9606	20180704_9606_rev_uniprot_isoforms
Q0VAM2	RASGEF1B	Q0VAM2	NA	RGF1B	RGF1B	Ras-GEF domain-containing family member 1B	Ras-GEF domain-containing family member 1B	Homo sapiens	9606	20180704_9606_rev_uniprot_isoforms
Q0VAM2.2	RASGEF1B	Q0VAM2	2	RGF1B	RGF1B i.2	Isoform 2 of Ras-GEF domain-containing family member 1B	Ras-GEF domain-containing family member 1B	Homo sapiens	9606	20180704_9606_rev_uniprot_isoforms
Q0VAM2.3	RASGEF1B	Q0VAM2	3	RGF1B	RGF1B i.3	Isoform 3 of Ras-GEF domain-containing family member 1B	Ras-GEF domain-containing family member 1B	Homo sapiens	9606	20180704_9606_rev_uniprot_isoforms
Q3MIN7	RGL3	Q3MIN7	NA	RGL3	RGL3	Ral guanine nucleotide dissociation stimulator-like 3	Ral guanine nucleotide dissociation stimulator-like 3	Homo sapiens	9606	20180704_9606_rev_uniprot_isoforms
Q3MIN7.2	RGL3	Q3MIN7	2	RGL3	RGL3 i.2	Isoform 2 of Ral guanine nucleotide dissociation stimulator-like 3	Ral guanine nucleotide dissociation stimulator-like 3	Homo sapiens	9606	20180704_9606_rev_uniprot_isoforms
Q2PPJ7	RALGAPA2	Q2PPJ7	NA	RGPA2	RGPA2	Ral GTPase-activating protein subunit alpha-2	Ral GTPase-activating protein subunit alpha-2	Homo sapiens	9606	20180704_9606_rev_uniprot_isoforms
Q2PPJ7.2	RALGAPA2	Q2PPJ7	2	RGPA2	RGPA2 i.2	Isoform 2 of Ral GTPase-activating protein subunit alpha-2	Ral GTPase-activating protein subunit alpha-2	Homo sapiens	9606	20180704_9606_rev_uniprot_isoforms
Q2PPJ7.3	RALGAPA2	Q2PPJ7	3	RGPA2	RGPA2 i.3	Isoform 3 of Ral GTPase-activating protein subunit alpha-2	Ral GTPase-activating protein subunit alpha-2	Homo sapiens	9606	20180704_9606_rev_uniprot_isoforms
O14921	RGS13	O14921	NA	RGS13	RGS13	Regulator of G-protein signaling 13	Regulator of G-protein signaling 13	Homo sapiens	9606	20180704_9606_rev_uniprot_isoforms
Q9UGC6	RGS17	Q9UGC6	NA	RGS17	RGS17	Regulator of G-protein signaling 17	Regulator of G-protein signaling 17	Homo sapiens	9606	20180704_9606_rev_uniprot_isoforms
Q02094	RHAG	Q02094	NA	RHAG	RHAG	Ammonium transporter Rh type A	Ammonium transporter Rh type A	Homo sapiens	9606	20180704_9606_rev_uniprot_isoforms
Q02094.2	RHAG	Q02094	2	RHAG	RHAG i.2	Isoform 2 of Ammonium transporter Rh type A	Ammonium transporter Rh type A	Homo sapiens	9606	20180704_9606_rev_uniprot_isoforms
Q6NTF9	RHBDD2	Q6NTF9	NA	RHBD2	RHBD2	Rhomboid domain-containing protein 2	Rhomboid domain-containing protein 2	Homo sapiens	9606	20180704_9606_rev_uniprot_isoforms
Q6NTF9.2	RHBDD2	Q6NTF9	2	RHBD2	RHBD2 i.2	Isoform 2 of Rhomboid domain-containing protein 2	Rhomboid domain-containing protein 2	Homo sapiens	9606	20180704_9606_rev_uniprot_isoforms
Q6NTF9.3	RHBDD2	Q6NTF9	3	RHBD2	RHBD2 i.3	Isoform 3 of Rhomboid domain-containing protein 2	Rhomboid domain-containing protein 2	Homo sapiens	9606	20180704_9606_rev_uniprot_isoforms
Q96L33	RHOV	Q96L33	NA	RHOV	RHOV	Rho-related GTP-binding protein RhoV	Rho-related GTP-binding protein RhoV	Homo sapiens	9606	20180704_9606_rev_uniprot_isoforms
Q9BQY4	RHOXF2	Q9BQY4	NA	RHXF2	RHXF2	Rhox homeobox family member 2	Rhox homeobox family member 2	Homo sapiens	9606	20180704_9606_rev_uniprot_isoforms
Q9UFD9	RIMBP3	Q9UFD9	NA	RIM3A	RIM3A	RIMS-binding protein 3A	RIMS-binding protein 3A	Homo sapiens	9606	20180704_9606_rev_uniprot_isoforms
O95153	TSPOAP1	O95153	NA	RIMB1	RIMB1	Peripheral-type benzodiazepine receptor-associated protein 1	Peripheral-type benzodiazepine receptor-associated protein 1	Homo sapiens	9606	20180704_9606_rev_uniprot_isoforms
O95153.2	TSPOAP1	O95153	2	RIMB1	RIMB1 i.2	Isoform 2 of Peripheral-type benzodiazepine receptor-associated protein 1	Peripheral-type benzodiazepine receptor-associated protein 1	Homo sapiens	9606	20180704_9606_rev_uniprot_isoforms
O95153.3	TSPOAP1	O95153	3	RIMB1	RIMB1 i.3	Isoform 3 of Peripheral-type benzodiazepine receptor-associated protein 1	Peripheral-type benzodiazepine receptor-associated protein 1	Homo sapiens	9606	20180704_9606_rev_uniprot_isoforms
P62913	RPL11	P62913	NA	RL11	RL11	60S ribosomal protein L11	60S ribosomal protein L11	Homo sapiens	9606	20180704_9606_rev_uniprot_isoforms
P62913.2	RPL11	P62913	2	RL11	RL11 i.2	Isoform 2 of 60S ribosomal protein L11	60S ribosomal protein L11	Homo sapiens	9606	20180704_9606_rev_uniprot_isoforms
A0A1B0GV85	REELD1	A0A1B0GV85	NA	RELD1	RELD1	Reelin domain-containing protein 1	Reelin domain-containing protein 1	Homo sapiens	9606	20180704_9606_rev_uniprot_isoforms
Q92785	DPF2	Q92785	NA	REQU	REQU	Zinc finger protein ubi-d4	Zinc finger protein ubi-d4	Homo sapiens	9606	20180704_9606_rev_uniprot_isoforms
Q92785.2	DPF2	Q92785	2	REQU	REQU i.2	Isoform 2 of Zinc finger protein ubi-d4	Zinc finger protein ubi-d4	Homo sapiens	9606	20180704_9606_rev_uniprot_isoforms
Q9BQ08	RETNLB	Q9BQ08	NA	RETNB	RETNB	Resistin-like beta	Resistin-like beta	Homo sapiens	9606	20180704_9606_rev_uniprot_isoforms
O60673	REV3L	O60673	NA	REV3L	REV3L	DNA polymerase zeta catalytic subunit	DNA polymerase zeta catalytic subunit	Homo sapiens	9606	20180704_9606_rev_uniprot_isoforms
O60673.2	REV3L	O60673	2	REV3L	REV3L i.2	Isoform 2 of DNA polymerase zeta catalytic subunit	DNA polymerase zeta catalytic subunit	Homo sapiens	9606	20180704_9606_rev_uniprot_isoforms
P40938	RFC3	P40938	NA	RFC3	RFC3	Replication factor C subunit 3	Replication factor C subunit 3	Homo sapiens	9606	20180704_9606_rev_uniprot_isoforms
P40938.2	RFC3	P40938	2	RFC3	RFC3 i.2	Isoform 2 of Replication factor C subunit 3	Replication factor C subunit 3	Homo sapiens	9606	20180704_9606_rev_uniprot_isoforms
Q8TAC1	RFESD	Q8TAC1	NA	RFESD	RFESD	Rieske domain-containing protein	Rieske domain-containing protein	Homo sapiens	9606	20180704_9606_rev_uniprot_isoforms
Q8TAC1.2	RFESD	Q8TAC1	2	RFESD	RFESD i.2	Isoform 2 of Rieske domain-containing protein	Rieske domain-containing protein	Homo sapiens	9606	20180704_9606_rev_uniprot_isoforms
Q9BXF6	RAB11FIP5	Q9BXF6	NA	RFIP5	RFIP5	Rab11 family-interacting protein 5	Rab11 family-interacting protein 5	Homo sapiens	9606	20180704_9606_rev_uniprot_isoforms
Q6ZTI6	RFLNA	Q6ZTI6	NA	RFLA	RFLA	Refilin-A	Refilin-A	Homo sapiens	9606	20180704_9606_rev_uniprot_isoforms
Q6ZTI6.2	RFLNA	Q6ZTI6	2	RFLA	RFLA i.2	Isoform 2 of Refilin-A	Refilin-A	Homo sapiens	9606	20180704_9606_rev_uniprot_isoforms
Q9NX52	RHBDL2	Q9NX52	NA	RHBL2	RHBL2	Rhomboid-related protein 2	Rhomboid-related protein 2	Homo sapiens	9606	20180704_9606_rev_uniprot_isoforms
Q9NX52.3	RHBDL2	Q9NX52	3	RHBL2	RHBL2 i.3	Isoform 2 of Rhomboid-related protein 2	Rhomboid-related protein 2	Homo sapiens	9606	20180704_9606_rev_uniprot_isoforms
Q6ZWK4	RHEX	Q6ZWK4	NA	RHEX	RHEX	Regulator of hemoglobinization and erythroid cell expansion protein	Regulator of hemoglobinization and erythroid cell expansion protein	Homo sapiens	9606	20180704_9606_rev_uniprot_isoforms
Q9BRR9	ARHGAP9	Q9BRR9	NA	RHG09	RHG09	Rho GTPase-activating protein 9	Rho GTPase-activating protein 9	Homo sapiens	9606	20180704_9606_rev_uniprot_isoforms
Q9BRR9.2	ARHGAP9	Q9BRR9	2	RHG09	RHG09 i.2	Isoform 2 of Rho GTPase-activating protein 9	Rho GTPase-activating protein 9	Homo sapiens	9606	20180704_9606_rev_uniprot_isoforms
Q9BRR9.3	ARHGAP9	Q9BRR9	3	RHG09	RHG09 i.3	Isoform 3 of Rho GTPase-activating protein 9	Rho GTPase-activating protein 9	Homo sapiens	9606	20180704_9606_rev_uniprot_isoforms
Q9BRR9.4	ARHGAP9	Q9BRR9	4	RHG09	RHG09 i.4	Isoform 4 of Rho GTPase-activating protein 9	Rho GTPase-activating protein 9	Homo sapiens	9606	20180704_9606_rev_uniprot_isoforms
Q9BRR9.5	ARHGAP9	Q9BRR9	5	RHG09	RHG09 i.5	Isoform 5 of Rho GTPase-activating protein 9	Rho GTPase-activating protein 9	Homo sapiens	9606	20180704_9606_rev_uniprot_isoforms
Q8N392	ARHGAP18	Q8N392	NA	RHG18	RHG18	Rho GTPase-activating protein 18	Rho GTPase-activating protein 18	Homo sapiens	9606	20180704_9606_rev_uniprot_isoforms
Q8N392.2	ARHGAP18	Q8N392	2	RHG18	RHG18 i.2	Isoform 2 of Rho GTPase-activating protein 18	Rho GTPase-activating protein 18	Homo sapiens	9606	20180704_9606_rev_uniprot_isoforms
Q9P227	ARHGAP23	Q9P227	NA	RHG23	RHG23	Rho GTPase-activating protein 23	Rho GTPase-activating protein 23	Homo sapiens	9606	20180704_9606_rev_uniprot_isoforms
Q9P227.2	ARHGAP23	Q9P227	2	RHG23	RHG23 i.2	Isoform 2 of Rho GTPase-activating protein 23	Rho GTPase-activating protein 23	Homo sapiens	9606	20180704_9606_rev_uniprot_isoforms
Q9NRY4	ARHGAP35	Q9NRY4	NA	RHG35	RHG35	Rho GTPase-activating protein 35	Rho GTPase-activating protein 35	Homo sapiens	9606	20180704_9606_rev_uniprot_isoforms
Q9BSD3	RHNO1	Q9BSD3	NA	RHNO1	RHNO1	RAD9, HUS1, RAD1-interacting nuclear orphan protein 1	RAD9, HUS1, RAD1-interacting nuclear orphan protein 1	Homo sapiens	9606	20180704_9606_rev_uniprot_isoforms
Q9BSD3.2	RHNO1	Q9BSD3	2	RHNO1	RHNO1 i.2	Isoform 2 of RAD9, HUS1, RAD1-interacting nuclear orphan protein 1	RAD9, HUS1, RAD1-interacting nuclear orphan protein 1	Homo sapiens	9606	20180704_9606_rev_uniprot_isoforms
O00212	RHOD	O00212	NA	RHOD	RHOD	Rho-related GTP-binding protein RhoD	Rho-related GTP-binding protein RhoD	Homo sapiens	9606	20180704_9606_rev_uniprot_isoforms
P84095	RHOG	P84095	NA	RHOG	RHOG	Rho-related GTP-binding protein RhoG	Rho-related GTP-binding protein RhoG	Homo sapiens	9606	20180704_9606_rev_uniprot_isoforms
Q7L0Q8	RHOU	Q7L0Q8	NA	RHOU	RHOU	Rho-related GTP-binding protein RhoU	Rho-related GTP-binding protein RhoU	Homo sapiens	9606	20180704_9606_rev_uniprot_isoforms
Q7L0Q8.2	RHOU	Q7L0Q8	2	RHOU	RHOU i.2	Isoform 2 of Rho-related GTP-binding protein RhoU	Rho-related GTP-binding protein RhoU	Homo sapiens	9606	20180704_9606_rev_uniprot_isoforms
Q8N443	RIBC1	Q8N443	NA	RIBC1	RIBC1	RIB43A-like with coiled-coils protein 1	RIB43A-like with coiled-coils protein 1	Homo sapiens	9606	20180704_9606_rev_uniprot_isoforms
Q8N443.2	RIBC1	Q8N443	2	RIBC1	RIBC1 i.2	Isoform 2 of RIB43A-like with coiled-coils protein 1	RIB43A-like with coiled-coils protein 1	Homo sapiens	9606	20180704_9606_rev_uniprot_isoforms
Q8N443.3	RIBC1	Q8N443	3	RIBC1	RIBC1 i.3	Isoform 3 of RIB43A-like with coiled-coils protein 1	RIB43A-like with coiled-coils protein 1	Homo sapiens	9606	20180704_9606_rev_uniprot_isoforms
Q9NPQ8	RIC8A	Q9NPQ8	NA	RIC8A	RIC8A	Synembryn-A	Synembryn-A	Homo sapiens	9606	20180704_9606_rev_uniprot_isoforms
Q9NPQ8.2	RIC8A	Q9NPQ8	2	RIC8A	RIC8A i.2	Isoform 2 of Synembryn-A	Synembryn-A	Homo sapiens	9606	20180704_9606_rev_uniprot_isoforms
Q9NPQ8.3	RIC8A	Q9NPQ8	3	RIC8A	RIC8A i.3	Isoform 3 of Synembryn-A	Synembryn-A	Homo sapiens	9606	20180704_9606_rev_uniprot_isoforms
Q9NPQ8.4	RIC8A	Q9NPQ8	4	RIC8A	RIC8A i.4	Isoform 4 of Synembryn-A	Synembryn-A	Homo sapiens	9606	20180704_9606_rev_uniprot_isoforms
Q6R327	RICTOR	Q6R327	NA	RICTR	RICTR	Rapamycin-insensitive companion of mTOR	Rapamycin-insensitive companion of mTOR	Homo sapiens	9606	20180704_9606_rev_uniprot_isoforms
Q6R327.4	RICTOR	Q6R327	4	RICTR	RICTR i.4	Isoform 2 of Rapamycin-insensitive companion of mTOR	Rapamycin-insensitive companion of mTOR	Homo sapiens	9606	20180704_9606_rev_uniprot_isoforms
Q6R327.3	RICTOR	Q6R327	3	RICTR	RICTR i.3	Isoform 3 of Rapamycin-insensitive companion of mTOR	Rapamycin-insensitive companion of mTOR	Homo sapiens	9606	20180704_9606_rev_uniprot_isoforms
O14730	RIOK3	O14730	NA	RIOK3	RIOK3	Serine/threonine-protein kinase RIO3	Serine/threonine-protein kinase RIO3	Homo sapiens	9606	20180704_9606_rev_uniprot_isoforms
O14730.2	RIOK3	O14730	2	RIOK3	RIOK3 i.2	Isoform 2 of Serine/threonine-protein kinase RIO3	Serine/threonine-protein kinase RIO3	Homo sapiens	9606	20180704_9606_rev_uniprot_isoforms
Q5TAB7	RIPPLY2	Q5TAB7	NA	RIPP2	RIPP2	Protein ripply2	Protein ripply2	Homo sapiens	9606	20180704_9606_rev_uniprot_isoforms
Q5TAB7.2	RIPPLY2	Q5TAB7	2	RIPP2	RIPP2 i.2	Isoform 2 of Protein ripply2	Protein ripply2	Homo sapiens	9606	20180704_9606_rev_uniprot_isoforms
Q9HB40	SCPEP1	Q9HB40	NA	RISC	RISC	Retinoid-inducible serine carboxypeptidase	Retinoid-inducible serine carboxypeptidase	Homo sapiens	9606	20180704_9606_rev_uniprot_isoforms
Q9HB40.2	SCPEP1	Q9HB40	2	RISC	RISC i.2	Isoform 2 of Retinoid-inducible serine carboxypeptidase	Retinoid-inducible serine carboxypeptidase	Homo sapiens	9606	20180704_9606_rev_uniprot_isoforms
Q99578	RIT2	Q99578	NA	RIT2	RIT2	GTP-binding protein Rit2	GTP-binding protein Rit2	Homo sapiens	9606	20180704_9606_rev_uniprot_isoforms
Q99578.2	RIT2	Q99578	2	RIT2	RIT2 i.2	Isoform 2 of GTP-binding protein Rit2	GTP-binding protein Rit2	Homo sapiens	9606	20180704_9606_rev_uniprot_isoforms
Q96L21	RPL10L	Q96L21	NA	RL10L	RL10L	60S ribosomal protein L10-like	60S ribosomal protein L10-like	Homo sapiens	9606	20180704_9606_rev_uniprot_isoforms
P40429	RPL13A	P40429	NA	RL13A	RL13A	60S ribosomal protein L13a	60S ribosomal protein L13a	Homo sapiens	9606	20180704_9606_rev_uniprot_isoforms
P61313	RPL15	P61313	NA	RL15	RL15	60S ribosomal protein L15	60S ribosomal protein L15	Homo sapiens	9606	20180704_9606_rev_uniprot_isoforms
P61313.2	RPL15	P61313	2	RL15	RL15 i.2	Isoform 2 of 60S ribosomal protein L15	60S ribosomal protein L15	Homo sapiens	9606	20180704_9606_rev_uniprot_isoforms
Q07020	RPL18	Q07020	NA	RL18	RL18	60S ribosomal protein L18	60S ribosomal protein L18	Homo sapiens	9606	20180704_9606_rev_uniprot_isoforms
Q07020.2	RPL18	Q07020	2	RL18	RL18 i.2	Isoform 2 of 60S ribosomal protein L18	60S ribosomal protein L18	Homo sapiens	9606	20180704_9606_rev_uniprot_isoforms
P46778	RPL21	P46778	NA	RL21	RL21	60S ribosomal protein L21	60S ribosomal protein L21	Homo sapiens	9606	20180704_9606_rev_uniprot_isoforms
Q6P5R6	RPL22L1	Q6P5R6	NA	RL22L	RL22L	60S ribosomal protein L22-like 1	60S ribosomal protein L22-like 1	Homo sapiens	9606	20180704_9606_rev_uniprot_isoforms
P46776	RPL27A	P46776	NA	RL27A	RL27A	60S ribosomal protein L27a	60S ribosomal protein L27a	Homo sapiens	9606	20180704_9606_rev_uniprot_isoforms
P42766	RPL35	P42766	NA	RL35	RL35	60S ribosomal protein L35	60S ribosomal protein L35	Homo sapiens	9606	20180704_9606_rev_uniprot_isoforms
P39023	RPL3	P39023	NA	RL3	RL3	60S ribosomal protein L3	60S ribosomal protein L3	Homo sapiens	9606	20180704_9606_rev_uniprot_isoforms
P62987	UBA52	P62987	NA	RL40	RL40	Ubiquitin-60S ribosomal protein L40	Ubiquitin-60S ribosomal protein L40	Homo sapiens	9606	20180704_9606_rev_uniprot_isoforms
P12271	RLBP1	P12271	NA	RLBP1	RLBP1	Retinaldehyde-binding protein 1	Retinaldehyde-binding protein 1	Homo sapiens	9606	20180704_9606_rev_uniprot_isoforms
P09001	MRPL3	P09001	NA	RM03	RM03	39S ribosomal protein L3, mitochondrial	39S ribosomal protein L3, mitochondrial	Homo sapiens	9606	20180704_9606_rev_uniprot_isoforms
Q9BYD2	MRPL9	Q9BYD2	NA	RM09	RM09	39S ribosomal protein L9, mitochondrial	39S ribosomal protein L9, mitochondrial	Homo sapiens	9606	20180704_9606_rev_uniprot_isoforms
Q9H0U6	MRPL18	Q9H0U6	NA	RM18	RM18	39S ribosomal protein L18, mitochondrial	39S ribosomal protein L18, mitochondrial	Homo sapiens	9606	20180704_9606_rev_uniprot_isoforms
Q9P0M9	MRPL27	Q9P0M9	NA	RM27	RM27	39S ribosomal protein L27, mitochondrial	39S ribosomal protein L27, mitochondrial	Homo sapiens	9606	20180704_9606_rev_uniprot_isoforms
Q9BRJ2	MRPL45	Q9BRJ2	NA	RM45	RM45	39S ribosomal protein L45, mitochondrial	39S ribosomal protein L45, mitochondrial	Homo sapiens	9606	20180704_9606_rev_uniprot_isoforms
Q9H871	RMND5A	Q9H871	NA	RMD5A	RMD5A	Protein RMD5 homolog A	Protein RMD5 homolog A	Homo sapiens	9606	20180704_9606_rev_uniprot_isoforms
Q9H871.2	RMND5A	Q9H871	2	RMD5A	RMD5A i.2	Isoform 2 of Protein RMD5 homolog A	Protein RMD5 homolog A	Homo sapiens	9606	20180704_9606_rev_uniprot_isoforms
Q96E14	RMI2	Q96E14	NA	RMI2	RMI2	RecQ-mediated genome instability protein 2	RecQ-mediated genome instability protein 2	Homo sapiens	9606	20180704_9606_rev_uniprot_isoforms
Q96E14.2	RMI2	Q96E14	2	RMI2	RMI2 i.2	Isoform 2 of RecQ-mediated genome instability protein 2	RecQ-mediated genome instability protein 2	Homo sapiens	9606	20180704_9606_rev_uniprot_isoforms
Q9ULX5	RNF112	Q9ULX5	NA	RN112	RN112	RING finger protein 112	RING finger protein 112	Homo sapiens	9606	20180704_9606_rev_uniprot_isoforms
Q9ULX5.2	RNF112	Q9ULX5	2	RN112	RN112 i.2	Isoform 2 of RING finger protein 112	RING finger protein 112	Homo sapiens	9606	20180704_9606_rev_uniprot_isoforms
Q9Y508	RNF114	Q9Y508	NA	RN114	RN114	E3 ubiquitin-protein ligase RNF114	E3 ubiquitin-protein ligase RNF114	Homo sapiens	9606	20180704_9606_rev_uniprot_isoforms
Q9Y508.2	RNF114	Q9Y508	2	RN114	RN114 i.2	Isoform 2 of E3 ubiquitin-protein ligase RNF114	E3 ubiquitin-protein ligase RNF114	Homo sapiens	9606	20180704_9606_rev_uniprot_isoforms
Q8TEB7	RNF128	Q8TEB7	NA	RN128	RN128	E3 ubiquitin-protein ligase RNF128	E3 ubiquitin-protein ligase RNF128	Homo sapiens	9606	20180704_9606_rev_uniprot_isoforms
Q8TEB7.2	RNF128	Q8TEB7	2	RN128	RN128 i.2	Isoform 2 of E3 ubiquitin-protein ligase RNF128	E3 ubiquitin-protein ligase RNF128	Homo sapiens	9606	20180704_9606_rev_uniprot_isoforms
Q8IUD6	RNF135	Q8IUD6	NA	RN135	RN135	E3 ubiquitin-protein ligase RNF135	E3 ubiquitin-protein ligase RNF135	Homo sapiens	9606	20180704_9606_rev_uniprot_isoforms
Q8IUD6.2	RNF135	Q8IUD6	2	RN135	RN135 i.2	Isoform 2 of E3 ubiquitin-protein ligase RNF135	E3 ubiquitin-protein ligase RNF135	Homo sapiens	9606	20180704_9606_rev_uniprot_isoforms
Q8IUD6.3	RNF135	Q8IUD6	3	RN135	RN135 i.3	Isoform 3 of E3 ubiquitin-protein ligase RNF135	E3 ubiquitin-protein ligase RNF135	Homo sapiens	9606	20180704_9606_rev_uniprot_isoforms
Q9ULK6	RNF150	Q9ULK6	NA	RN150	RN150	RING finger protein 150	RING finger protein 150	Homo sapiens	9606	20180704_9606_rev_uniprot_isoforms
Q9ULK6.2	RNF150	Q9ULK6	2	RN150	RN150 i.2	Isoform 2 of RING finger protein 150	RING finger protein 150	Homo sapiens	9606	20180704_9606_rev_uniprot_isoforms
Q9ULK6.3	RNF150	Q9ULK6	3	RN150	RN150 i.3	Isoform 3 of RING finger protein 150	RING finger protein 150	Homo sapiens	9606	20180704_9606_rev_uniprot_isoforms
Q9ULK6.4	RNF150	Q9ULK6	4	RN150	RN150 i.4	Isoform 4 of RING finger protein 150	RING finger protein 150	Homo sapiens	9606	20180704_9606_rev_uniprot_isoforms
Q8N8N0	RNF152	Q8N8N0	NA	RN152	RN152	E3 ubiquitin-protein ligase RNF152	E3 ubiquitin-protein ligase RNF152	Homo sapiens	9606	20180704_9606_rev_uniprot_isoforms
Q9H6Y7	RNF167	Q9H6Y7	NA	RN167	RN167	E3 ubiquitin-protein ligase RNF167	E3 ubiquitin-protein ligase RNF167	Homo sapiens	9606	20180704_9606_rev_uniprot_isoforms
Q8NCN4	RNF169	Q8NCN4	NA	RN169	RN169	E3 ubiquitin-protein ligase RNF169	E3 ubiquitin-protein ligase RNF169	Homo sapiens	9606	20180704_9606_rev_uniprot_isoforms
Q9NWF9	RNF216	Q9NWF9	NA	RN216	RN216	E3 ubiquitin-protein ligase RNF216	E3 ubiquitin-protein ligase RNF216	Homo sapiens	9606	20180704_9606_rev_uniprot_isoforms
Q9NWF9.1	RNF216	Q9NWF9	1	RN216	RN216 i.1	Isoform 2 of E3 ubiquitin-protein ligase RNF216	E3 ubiquitin-protein ligase RNF216	Homo sapiens	9606	20180704_9606_rev_uniprot_isoforms
Q9NWF9.3	RNF216	Q9NWF9	3	RN216	RN216 i.3	Isoform 3 of E3 ubiquitin-protein ligase RNF216	E3 ubiquitin-protein ligase RNF216	Homo sapiens	9606	20180704_9606_rev_uniprot_isoforms
P07998	RNASE1	P07998	NA	RNAS1	RNAS1	Ribonuclease pancreatic	Ribonuclease pancreatic	Homo sapiens	9606	20180704_9606_rev_uniprot_isoforms
Q93091	RNASE6	Q93091	NA	RNAS6	RNAS6	Ribonuclease K6	Ribonuclease K6	Homo sapiens	9606	20180704_9606_rev_uniprot_isoforms
Q9H1E1	RNASE7	Q9H1E1	NA	RNAS7	RNAS7	Ribonuclease 7	Ribonuclease 7	Homo sapiens	9606	20180704_9606_rev_uniprot_isoforms
P30050	RPL12	P30050	NA	RL12	RL12	60S ribosomal protein L12	60S ribosomal protein L12	Homo sapiens	9606	20180704_9606_rev_uniprot_isoforms
P30050.2	RPL12	P30050	2	RL12	RL12 i.2	Isoform 2 of 60S ribosomal protein L12	60S ribosomal protein L12	Homo sapiens	9606	20180704_9606_rev_uniprot_isoforms
P26373	RPL13	P26373	NA	RL13	RL13	60S ribosomal protein L13	60S ribosomal protein L13	Homo sapiens	9606	20180704_9606_rev_uniprot_isoforms
P26373.2	RPL13	P26373	2	RL13	RL13 i.2	Isoform 2 of 60S ribosomal protein L13	60S ribosomal protein L13	Homo sapiens	9606	20180704_9606_rev_uniprot_isoforms
P62750	RPL23A	P62750	NA	RL23A	RL23A	60S ribosomal protein L23a	60S ribosomal protein L23a	Homo sapiens	9606	20180704_9606_rev_uniprot_isoforms
P62829	RPL23	P62829	NA	RL23	RL23	60S ribosomal protein L23	60S ribosomal protein L23	Homo sapiens	9606	20180704_9606_rev_uniprot_isoforms
P83731	RPL24	P83731	NA	RL24	RL24	60S ribosomal protein L24	60S ribosomal protein L24	Homo sapiens	9606	20180704_9606_rev_uniprot_isoforms
Q96B86	RGMA	Q96B86	NA	RGMA	RGMA	Repulsive guidance molecule A	Repulsive guidance molecule A	Homo sapiens	9606	20180704_9606_rev_uniprot_isoforms
Q96B86.3	RGMA	Q96B86	3	RGMA	RGMA i.3	Isoform 2 of Repulsive guidance molecule A	Repulsive guidance molecule A	Homo sapiens	9606	20180704_9606_rev_uniprot_isoforms
Q96B86.4	RGMA	Q96B86	4	RGMA	RGMA i.4	Isoform 3 of Repulsive guidance molecule A	Repulsive guidance molecule A	Homo sapiens	9606	20180704_9606_rev_uniprot_isoforms
Q7Z3J3	RGPD4	Q7Z3J3	NA	RGPD4	RGPD4	RanBP2-like and GRIP domain-containing protein 4	RanBP2-like and GRIP domain-containing protein 4	Homo sapiens	9606	20180704_9606_rev_uniprot_isoforms
Q7Z3J3.2	RGPD4	Q7Z3J3	2	RGPD4	RGPD4 i.2	Isoform 2 of RanBP2-like and GRIP domain-containing protein 4	RanBP2-like and GRIP domain-containing protein 4	Homo sapiens	9606	20180704_9606_rev_uniprot_isoforms
Q99666	RGPD5	Q99666	NA	RGPD5	RGPD5	RANBP2-like and GRIP domain-containing protein 5/6	RANBP2-like and GRIP domain-containing protein 5/6	Homo sapiens	9606	20180704_9606_rev_uniprot_isoforms
Q99666.2	RGPD5	Q99666	2	RGPD5	RGPD5 i.2	Isoform 2 of RANBP2-like and GRIP domain-containing protein 5/6	RANBP2-like and GRIP domain-containing protein 5/6	Homo sapiens	9606	20180704_9606_rev_uniprot_isoforms
Q5JS13	RALGPS1	Q5JS13	NA	RGPS1	RGPS1	Ras-specific guanine nucleotide-releasing factor RalGPS1	Ras-specific guanine nucleotide-releasing factor RalGPS1	Homo sapiens	9606	20180704_9606_rev_uniprot_isoforms
Q5JS13.2	RALGPS1	Q5JS13	2	RGPS1	RGPS1 i.2	Isoform 2 of Ras-specific guanine nucleotide-releasing factor RalGPS1	Ras-specific guanine nucleotide-releasing factor RalGPS1	Homo sapiens	9606	20180704_9606_rev_uniprot_isoforms
Q5JS13.3	RALGPS1	Q5JS13	3	RGPS1	RGPS1 i.3	Isoform 3 of Ras-specific guanine nucleotide-releasing factor RalGPS1	Ras-specific guanine nucleotide-releasing factor RalGPS1	Homo sapiens	9606	20180704_9606_rev_uniprot_isoforms
Q5JS13.4	RALGPS1	Q5JS13	4	RGPS1	RGPS1 i.4	Isoform 4 of Ras-specific guanine nucleotide-releasing factor RalGPS1	Ras-specific guanine nucleotide-releasing factor RalGPS1	Homo sapiens	9606	20180704_9606_rev_uniprot_isoforms
Q5JS13.5	RALGPS1	Q5JS13	5	RGPS1	RGPS1 i.5	Isoform 5 of Ras-specific guanine nucleotide-releasing factor RalGPS1	Ras-specific guanine nucleotide-releasing factor RalGPS1	Homo sapiens	9606	20180704_9606_rev_uniprot_isoforms
Q5JS13.6	RALGPS1	Q5JS13	6	RGPS1	RGPS1 i.6	Isoform 6 of Ras-specific guanine nucleotide-releasing factor RalGPS1	Ras-specific guanine nucleotide-releasing factor RalGPS1	Homo sapiens	9606	20180704_9606_rev_uniprot_isoforms
Q5JS13.7	RALGPS1	Q5JS13	7	RGPS1	RGPS1 i.7	Isoform 7 of Ras-specific guanine nucleotide-releasing factor RalGPS1	Ras-specific guanine nucleotide-releasing factor RalGPS1	Homo sapiens	9606	20180704_9606_rev_uniprot_isoforms
Q86X27	RALGPS2	Q86X27	NA	RGPS2	RGPS2	Ras-specific guanine nucleotide-releasing factor RalGPS2	Ras-specific guanine nucleotide-releasing factor RalGPS2	Homo sapiens	9606	20180704_9606_rev_uniprot_isoforms
Q86X27.2	RALGPS2	Q86X27	2	RGPS2	RGPS2 i.2	Isoform 2 of Ras-specific guanine nucleotide-releasing factor RalGPS2	Ras-specific guanine nucleotide-releasing factor RalGPS2	Homo sapiens	9606	20180704_9606_rev_uniprot_isoforms
Q86X27.3	RALGPS2	Q86X27	3	RGPS2	RGPS2 i.3	Isoform 3 of Ras-specific guanine nucleotide-releasing factor RalGPS2	Ras-specific guanine nucleotide-releasing factor RalGPS2	Homo sapiens	9606	20180704_9606_rev_uniprot_isoforms
Q13972	RASGRF1	Q13972	NA	RGRF1	RGRF1	Ras-specific guanine nucleotide-releasing factor 1	Ras-specific guanine nucleotide-releasing factor 1	Homo sapiens	9606	20180704_9606_rev_uniprot_isoforms
Q13972.2	RASGRF1	Q13972	2	RGRF1	RGRF1 i.2	Isoform 2 of Ras-specific guanine nucleotide-releasing factor 1	Ras-specific guanine nucleotide-releasing factor 1	Homo sapiens	9606	20180704_9606_rev_uniprot_isoforms
Q13972.3	RASGRF1	Q13972	3	RGRF1	RGRF1 i.3	Isoform 3 of Ras-specific guanine nucleotide-releasing factor 1	Ras-specific guanine nucleotide-releasing factor 1	Homo sapiens	9606	20180704_9606_rev_uniprot_isoforms
O94810	RGS11	O94810	NA	RGS11	RGS11	Regulator of G-protein signaling 11	Regulator of G-protein signaling 11	Homo sapiens	9606	20180704_9606_rev_uniprot_isoforms
O94810.2	RGS11	O94810	2	RGS11	RGS11 i.2	Isoform 2 of Regulator of G-protein signaling 11	Regulator of G-protein signaling 11	Homo sapiens	9606	20180704_9606_rev_uniprot_isoforms
O94810.3	RGS11	O94810	3	RGS11	RGS11 i.3	Isoform 3 of Regulator of G-protein signaling 11	Regulator of G-protein signaling 11	Homo sapiens	9606	20180704_9606_rev_uniprot_isoforms
O15492	RGS16	O15492	NA	RGS16	RGS16	Regulator of G-protein signaling 16	Regulator of G-protein signaling 16	Homo sapiens	9606	20180704_9606_rev_uniprot_isoforms
Q9NS28	RGS18	Q9NS28	NA	RGS18	RGS18	Regulator of G-protein signaling 18	Regulator of G-protein signaling 18	Homo sapiens	9606	20180704_9606_rev_uniprot_isoforms
Q08116	RGS1	Q08116	NA	RGS1	RGS1	Regulator of G-protein signaling 1	Regulator of G-protein signaling 1	Homo sapiens	9606	20180704_9606_rev_uniprot_isoforms
Q08116.2	RGS1	Q08116	2	RGS1	RGS1 i.2	Isoform 2 of Regulator of G-protein signaling 1	Regulator of G-protein signaling 1	Homo sapiens	9606	20180704_9606_rev_uniprot_isoforms
Q2M5E4	RGS21	Q2M5E4	NA	RGS21	RGS21	Regulator of G-protein signaling 21	Regulator of G-protein signaling 21	Homo sapiens	9606	20180704_9606_rev_uniprot_isoforms
Q8NE09	RGS22	Q8NE09	NA	RGS22	RGS22	Regulator of G-protein signaling 22	Regulator of G-protein signaling 22	Homo sapiens	9606	20180704_9606_rev_uniprot_isoforms
Q8NE09.2	RGS22	Q8NE09	2	RGS22	RGS22 i.2	Isoform 2 of Regulator of G-protein signaling 22	Regulator of G-protein signaling 22	Homo sapiens	9606	20180704_9606_rev_uniprot_isoforms
Q8NE09.3	RGS22	Q8NE09	3	RGS22	RGS22 i.3	Isoform 3 of Regulator of G-protein signaling 22	Regulator of G-protein signaling 22	Homo sapiens	9606	20180704_9606_rev_uniprot_isoforms
P41220	RGS2	P41220	NA	RGS2	RGS2	Regulator of G-protein signaling 2	Regulator of G-protein signaling 2	Homo sapiens	9606	20180704_9606_rev_uniprot_isoforms
P41220.2	RGS2	P41220	2	RGS2	RGS2 i.2	Isoform 2 of Regulator of G-protein signaling 2	Regulator of G-protein signaling 2	Homo sapiens	9606	20180704_9606_rev_uniprot_isoforms
P41220.3	RGS2	P41220	3	RGS2	RGS2 i.3	Isoform 3 of Regulator of G-protein signaling 2	Regulator of G-protein signaling 2	Homo sapiens	9606	20180704_9606_rev_uniprot_isoforms
P41220.4	RGS2	P41220	4	RGS2	RGS2 i.4	Isoform 4 of Regulator of G-protein signaling 2	Regulator of G-protein signaling 2	Homo sapiens	9606	20180704_9606_rev_uniprot_isoforms
A5PLK6	RGSL1	A5PLK6	NA	RGSL	RGSL	Regulator of G-protein signaling protein-like	Regulator of G-protein signaling protein-like	Homo sapiens	9606	20180704_9606_rev_uniprot_isoforms
A5PLK6.2	RGSL1	A5PLK6	2	RGSL	RGSL i.2	Isoform 2 of Regulator of G-protein signaling protein-like	Regulator of G-protein signaling protein-like	Homo sapiens	9606	20180704_9606_rev_uniprot_isoforms
A5PLK6.3	RGSL1	A5PLK6	3	RGSL	RGSL i.3	Isoform 3 of Regulator of G-protein signaling protein-like	Regulator of G-protein signaling protein-like	Homo sapiens	9606	20180704_9606_rev_uniprot_isoforms
A5PLK6.4	RGSL1	A5PLK6	4	RGSL	RGSL i.4	Isoform 4 of Regulator of G-protein signaling protein-like	Regulator of G-protein signaling protein-like	Homo sapiens	9606	20180704_9606_rev_uniprot_isoforms
A5PLK6.5	RGSL1	A5PLK6	5	RGSL	RGSL i.5	Isoform 5 of Regulator of G-protein signaling protein-like	Regulator of G-protein signaling protein-like	Homo sapiens	9606	20180704_9606_rev_uniprot_isoforms
A5PLK6.6	RGSL1	A5PLK6	6	RGSL	RGSL i.6	Isoform 6 of Regulator of G-protein signaling protein-like	Regulator of G-protein signaling protein-like	Homo sapiens	9606	20180704_9606_rev_uniprot_isoforms
O75783	RHBDL1	O75783	NA	RHBL1	RHBL1	Rhomboid-related protein 1	Rhomboid-related protein 1	Homo sapiens	9606	20180704_9606_rev_uniprot_isoforms
O75783.2	RHBDL1	O75783	2	RHBL1	RHBL1 i.2	Isoform 2 of Rhomboid-related protein 1	Rhomboid-related protein 1	Homo sapiens	9606	20180704_9606_rev_uniprot_isoforms
Q5TG30	ARHGAP40	Q5TG30	NA	RHG40	RHG40	Rho GTPase-activating protein 40	Rho GTPase-activating protein 40	Homo sapiens	9606	20180704_9606_rev_uniprot_isoforms
P08134	RHOC	P08134	NA	RHOC	RHOC	Rho-related GTP-binding protein RhoC	Rho-related GTP-binding protein RhoC	Homo sapiens	9606	20180704_9606_rev_uniprot_isoforms
Q8TCX5	RHPN1	Q8TCX5	NA	RHPN1	RHPN1	Rhophilin-1	Rhophilin-1	Homo sapiens	9606	20180704_9606_rev_uniprot_isoforms
Q8TCX5.2	RHPN1	Q8TCX5	2	RHPN1	RHPN1 i.2	Isoform 2 of Rhophilin-1	Rhophilin-1	Homo sapiens	9606	20180704_9606_rev_uniprot_isoforms
Q8IUC4	RHPN2	Q8IUC4	NA	RHPN2	RHPN2	Rhophilin-2	Rhophilin-2	Homo sapiens	9606	20180704_9606_rev_uniprot_isoforms
Q8IUC4.2	RHPN2	Q8IUC4	2	RHPN2	RHPN2 i.2	Isoform 2 of Rhophilin-2	Rhophilin-2	Homo sapiens	9606	20180704_9606_rev_uniprot_isoforms
Q8IXN7	RIMKLA	Q8IXN7	NA	RIMKA	RIMKA	N-acetylaspartylglutamate synthase A	N-acetylaspartylglutamate synthase A	Homo sapiens	9606	20180704_9606_rev_uniprot_isoforms
Q9ULI2	RIMKLB	Q9ULI2	NA	RIMKB	RIMKB	Beta-citrylglutamate synthase B	Beta-citrylglutamate synthase B	Homo sapiens	9606	20180704_9606_rev_uniprot_isoforms
Q9ULI2.2	RIMKLB	Q9ULI2	2	RIMKB	RIMKB i.2	Isoform 2 of Beta-citrylglutamate synthase B	Beta-citrylglutamate synthase B	Homo sapiens	9606	20180704_9606_rev_uniprot_isoforms
Q9UJD0	RIMS3	Q9UJD0	NA	RIMS3	RIMS3	Regulating synaptic membrane exocytosis protein 3	Regulating synaptic membrane exocytosis protein 3	Homo sapiens	9606	20180704_9606_rev_uniprot_isoforms
Q9UJD0.2	RIMS3	Q9UJD0	2	RIMS3	RIMS3 i.2	Isoform 2 of Regulating synaptic membrane exocytosis protein 3	Regulating synaptic membrane exocytosis protein 3	Homo sapiens	9606	20180704_9606_rev_uniprot_isoforms
Q9H6W3	RIOX1	Q9H6W3	NA	RIOX1	RIOX1	Ribosomal oxygenase 1	Ribosomal oxygenase 1	Homo sapiens	9606	20180704_9606_rev_uniprot_isoforms
Q9H6W3.2	RIOX1	Q9H6W3	2	RIOX1	RIOX1 i.2	Isoform 2 of Ribosomal oxygenase 1	Ribosomal oxygenase 1	Homo sapiens	9606	20180704_9606_rev_uniprot_isoforms
Q9Y572	RIPK3	Q9Y572	NA	RIPK3	RIPK3	Receptor-interacting serine/threonine-protein kinase 3	Receptor-interacting serine/threonine-protein kinase 3	Homo sapiens	9606	20180704_9606_rev_uniprot_isoforms
Q9Y572.2	RIPK3	Q9Y572	2	RIPK3	RIPK3 i.2	Isoform 2 of Receptor-interacting serine/threonine-protein kinase 3	Receptor-interacting serine/threonine-protein kinase 3	Homo sapiens	9606	20180704_9606_rev_uniprot_isoforms
Q9Y572.3	RIPK3	Q9Y572	3	RIPK3	RIPK3 i.3	Isoform 3 of Receptor-interacting serine/threonine-protein kinase 3	Receptor-interacting serine/threonine-protein kinase 3	Homo sapiens	9606	20180704_9606_rev_uniprot_isoforms
Q0D2K3	RIPPLY1	Q0D2K3	NA	RIPP1	RIPP1	Protein ripply1	Protein ripply1	Homo sapiens	9606	20180704_9606_rev_uniprot_isoforms
Q0D2K3.2	RIPPLY1	Q0D2K3	2	RIPP1	RIPP1 i.2	Isoform 2 of Protein ripply1	Protein ripply1	Homo sapiens	9606	20180704_9606_rev_uniprot_isoforms
P31350	RRM2	P31350	NA	RIR2	RIR2	Ribonucleoside-diphosphate reductase subunit M2	Ribonucleoside-diphosphate reductase subunit M2	Homo sapiens	9606	20180704_9606_rev_uniprot_isoforms
P31350.2	RRM2	P31350	2	RIR2	RIR2 i.2	Isoform 2 of Ribonucleoside-diphosphate reductase subunit M2	Ribonucleoside-diphosphate reductase subunit M2	Homo sapiens	9606	20180704_9606_rev_uniprot_isoforms
P27635	RPL10	P27635	NA	RL10	RL10	60S ribosomal protein L10	60S ribosomal protein L10	Homo sapiens	9606	20180704_9606_rev_uniprot_isoforms
P62888	RPL30	P62888	NA	RL30	RL30	60S ribosomal protein L30	60S ribosomal protein L30	Homo sapiens	9606	20180704_9606_rev_uniprot_isoforms
P61513	RPL37A	P61513	NA	RL37A	RL37A	60S ribosomal protein L37a	60S ribosomal protein L37a	Homo sapiens	9606	20180704_9606_rev_uniprot_isoforms
P62899	RPL31	P62899	NA	RL31	RL31	60S ribosomal protein L31	60S ribosomal protein L31	Homo sapiens	9606	20180704_9606_rev_uniprot_isoforms
P62899.2	RPL31	P62899	2	RL31	RL31 i.2	Isoform 2 of 60S ribosomal protein L31	60S ribosomal protein L31	Homo sapiens	9606	20180704_9606_rev_uniprot_isoforms
P62899.3	RPL31	P62899	3	RL31	RL31 i.3	Isoform 3 of 60S ribosomal protein L31	60S ribosomal protein L31	Homo sapiens	9606	20180704_9606_rev_uniprot_isoforms
P05386	RPLP1	P05386	NA	RLA1	RLA1	60S acidic ribosomal protein P1	60S acidic ribosomal protein P1	Homo sapiens	9606	20180704_9606_rev_uniprot_isoforms
P05386.2	RPLP1	P05386	2	RLA1	RLA1 i.2	Isoform 2 of 60S acidic ribosomal protein P1	60S acidic ribosomal protein P1	Homo sapiens	9606	20180704_9606_rev_uniprot_isoforms
P05387	RPLP2	P05387	NA	RLA2	RLA2	60S acidic ribosomal protein P2	60S acidic ribosomal protein P2	Homo sapiens	9606	20180704_9606_rev_uniprot_isoforms
Q86X10	RALGAPB	Q86X10	NA	RLGPB	RLGPB	Ral GTPase-activating protein subunit beta	Ral GTPase-activating protein subunit beta	Homo sapiens	9606	20180704_9606_rev_uniprot_isoforms
Q86X10.2	RALGAPB	Q86X10	2	RLGPB	RLGPB i.2	Isoform 2 of Ral GTPase-activating protein subunit beta	Ral GTPase-activating protein subunit beta	Homo sapiens	9606	20180704_9606_rev_uniprot_isoforms
Q86X10.3	RALGAPB	Q86X10	3	RLGPB	RLGPB i.3	Isoform 3 of Ral GTPase-activating protein subunit beta	Ral GTPase-activating protein subunit beta	Homo sapiens	9606	20180704_9606_rev_uniprot_isoforms
Q86X10.4	RALGAPB	Q86X10	4	RLGPB	RLGPB i.4	Isoform 4 of Ral GTPase-activating protein subunit beta	Ral GTPase-activating protein subunit beta	Homo sapiens	9606	20180704_9606_rev_uniprot_isoforms
Q9BZE1	MRPL37	Q9BZE1	NA	RM37	RM37	39S ribosomal protein L37, mitochondrial	39S ribosomal protein L37, mitochondrial	Homo sapiens	9606	20180704_9606_rev_uniprot_isoforms
Q8N983	MRPL43	Q8N983	NA	RM43	RM43	39S ribosomal protein L43, mitochondrial	39S ribosomal protein L43, mitochondrial	Homo sapiens	9606	20180704_9606_rev_uniprot_isoforms
Q8N983.2	MRPL43	Q8N983	2	RM43	RM43 i.2	Isoform 2 of 39S ribosomal protein L43, mitochondrial	39S ribosomal protein L43, mitochondrial	Homo sapiens	9606	20180704_9606_rev_uniprot_isoforms
Q8N983.3	MRPL43	Q8N983	3	RM43	RM43 i.3	Isoform 3 of 39S ribosomal protein L43, mitochondrial	39S ribosomal protein L43, mitochondrial	Homo sapiens	9606	20180704_9606_rev_uniprot_isoforms
Q8N983.4	MRPL43	Q8N983	4	RM43	RM43 i.4	Isoform 4 of 39S ribosomal protein L43, mitochondrial	39S ribosomal protein L43, mitochondrial	Homo sapiens	9606	20180704_9606_rev_uniprot_isoforms
Q8N983.6	MRPL43	Q8N983	6	RM43	RM43 i.6	Isoform 5 of 39S ribosomal protein L43, mitochondrial	39S ribosomal protein L43, mitochondrial	Homo sapiens	9606	20180704_9606_rev_uniprot_isoforms
Q8N983.7	MRPL43	Q8N983	7	RM43	RM43 i.7	Isoform 6 of 39S ribosomal protein L43, mitochondrial	39S ribosomal protein L43, mitochondrial	Homo sapiens	9606	20180704_9606_rev_uniprot_isoforms
P54136	RARS	P54136	NA	SYRC	SYRC	Arginine--tRNA ligase, cytoplasmic	Arginine--tRNA ligase, cytoplasmic	Homo sapiens	9606	20180704_9606_rev_uniprot_isoforms
P54136.2	RARS	P54136	2	SYRC	SYRC i.2	Isoform Monomeric of Arginine--tRNA ligase, cytoplasmic	Arginine--tRNA ligase, cytoplasmic	Homo sapiens	9606	20180704_9606_rev_uniprot_isoforms
Q8N2H4	SYS1	Q8N2H4	NA	SYS1	SYS1	Protein SYS1 homolog	Protein SYS1 homolog	Homo sapiens	9606	20180704_9606_rev_uniprot_isoforms
Q8N2H4.2	SYS1	Q8N2H4	2	SYS1	SYS1 i.2	Isoform 2 of Protein SYS1 homolog	Protein SYS1 homolog	Homo sapiens	9606	20180704_9606_rev_uniprot_isoforms
P49591	SARS	P49591	NA	SYSC	SYSC	Serine--tRNA ligase, cytoplasmic	Serine--tRNA ligase, cytoplasmic	Homo sapiens	9606	20180704_9606_rev_uniprot_isoforms
Q9NP81	SARS2	Q9NP81	NA	SYSM	SYSM	Serine--tRNA ligase, mitochondrial	Serine--tRNA ligase, mitochondrial	Homo sapiens	9606	20180704_9606_rev_uniprot_isoforms
Q9NP81.2	SARS2	Q9NP81	2	SYSM	SYSM i.2	Isoform 2 of Serine--tRNA ligase, mitochondrial	Serine--tRNA ligase, mitochondrial	Homo sapiens	9606	20180704_9606_rev_uniprot_isoforms
Q9BT88	SYT11	Q9BT88	NA	SYT11	SYT11	Synaptotagmin-11	Synaptotagmin-11	Homo sapiens	9606	20180704_9606_rev_uniprot_isoforms
Q8NB59	SYT14	Q8NB59	NA	SYT14	SYT14	Synaptotagmin-14	Synaptotagmin-14	Homo sapiens	9606	20180704_9606_rev_uniprot_isoforms
Q8NB59.2	SYT14	Q8NB59	2	SYT14	SYT14 i.2	Isoform 2 of Synaptotagmin-14	Synaptotagmin-14	Homo sapiens	9606	20180704_9606_rev_uniprot_isoforms
Q8NB59.3	SYT14	Q8NB59	3	SYT14	SYT14 i.3	Isoform 3 of Synaptotagmin-14	Synaptotagmin-14	Homo sapiens	9606	20180704_9606_rev_uniprot_isoforms
Q8NB59.4	SYT14	Q8NB59	4	SYT14	SYT14 i.4	Isoform 4 of Synaptotagmin-14	Synaptotagmin-14	Homo sapiens	9606	20180704_9606_rev_uniprot_isoforms
Q8NB59.5	SYT14	Q8NB59	5	SYT14	SYT14 i.5	Isoform 5 of Synaptotagmin-14	Synaptotagmin-14	Homo sapiens	9606	20180704_9606_rev_uniprot_isoforms
Q8NB59.6	SYT14	Q8NB59	6	SYT14	SYT14 i.6	Isoform 6 of Synaptotagmin-14	Synaptotagmin-14	Homo sapiens	9606	20180704_9606_rev_uniprot_isoforms
Q8NB59.7	SYT14	Q8NB59	7	SYT14	SYT14 i.7	Isoform 7 of Synaptotagmin-14	Synaptotagmin-14	Homo sapiens	9606	20180704_9606_rev_uniprot_isoforms
Q5T7P8	SYT6	Q5T7P8	NA	SYT6	SYT6	Synaptotagmin-6	Synaptotagmin-6	Homo sapiens	9606	20180704_9606_rev_uniprot_isoforms
Q5T7P8.2	SYT6	Q5T7P8	2	SYT6	SYT6 i.2	Isoform 2 of Synaptotagmin-6	Synaptotagmin-6	Homo sapiens	9606	20180704_9606_rev_uniprot_isoforms
O43581	SYT7	O43581	NA	SYT7	SYT7	Synaptotagmin-7	Synaptotagmin-7	Homo sapiens	9606	20180704_9606_rev_uniprot_isoforms
O43581.2	SYT7	O43581	2	SYT7	SYT7 i.2	Isoform 2 of Synaptotagmin-7	Synaptotagmin-7	Homo sapiens	9606	20180704_9606_rev_uniprot_isoforms
O43581.3	SYT7	O43581	3	SYT7	SYT7 i.3	Isoform 3 of Synaptotagmin-7	Synaptotagmin-7	Homo sapiens	9606	20180704_9606_rev_uniprot_isoforms
O43581.4	SYT7	O43581	4	SYT7	SYT7 i.4	Isoform 4 of Synaptotagmin-7	Synaptotagmin-7	Homo sapiens	9606	20180704_9606_rev_uniprot_isoforms
O43581.5	SYT7	O43581	5	SYT7	SYT7 i.5	Isoform 5 of Synaptotagmin-7	Synaptotagmin-7	Homo sapiens	9606	20180704_9606_rev_uniprot_isoforms
O43581.6	SYT7	O43581	6	SYT7	SYT7 i.6	Isoform 6 of Synaptotagmin-7	Synaptotagmin-7	Homo sapiens	9606	20180704_9606_rev_uniprot_isoforms
Q8N3T6	TMEM132C	Q8N3T6	NA	T132C	T132C	Transmembrane protein 132C	Transmembrane protein 132C	Homo sapiens	9606	20180704_9606_rev_uniprot_isoforms
Q8NFB2	TMEM185A	Q8NFB2	NA	T185A	T185A	Transmembrane protein 185A	Transmembrane protein 185A	Homo sapiens	9606	20180704_9606_rev_uniprot_isoforms
Q9H0A3	TMEM191A	Q9H0A3	NA	T191A	T191A	Transmembrane protein 191A	Transmembrane protein 191A	Homo sapiens	9606	20180704_9606_rev_uniprot_isoforms
Q5JRV8	TMEM255A	Q5JRV8	NA	T255A	T255A	Transmembrane protein 255A	Transmembrane protein 255A	Homo sapiens	9606	20180704_9606_rev_uniprot_isoforms
Q5JRV8.2	TMEM255A	Q5JRV8	2	T255A	T255A i.2	Isoform 2 of Transmembrane protein 255A	Transmembrane protein 255A	Homo sapiens	9606	20180704_9606_rev_uniprot_isoforms
Q5JRV8.3	TMEM255A	Q5JRV8	3	T255A	T255A i.3	Isoform 3 of Transmembrane protein 255A	Transmembrane protein 255A	Homo sapiens	9606	20180704_9606_rev_uniprot_isoforms
Q5JRV8.4	TMEM255A	Q5JRV8	4	T255A	T255A i.4	Isoform 4 of Transmembrane protein 255A	Transmembrane protein 255A	Homo sapiens	9606	20180704_9606_rev_uniprot_isoforms
Q96CE8	TM4SF18	Q96CE8	NA	T4S18	T4S18	Transmembrane 4 L6 family member 18	Transmembrane 4 L6 family member 18	Homo sapiens	9606	20180704_9606_rev_uniprot_isoforms
P30408	TM4SF1	P30408	NA	T4S1	T4S1	Transmembrane 4 L6 family member 1	Transmembrane 4 L6 family member 1	Homo sapiens	9606	20180704_9606_rev_uniprot_isoforms
P48230	TM4SF4	P48230	NA	T4S4	T4S4	Transmembrane 4 L6 family member 4	Transmembrane 4 L6 family member 4	Homo sapiens	9606	20180704_9606_rev_uniprot_isoforms
O75528	TADA3	O75528	NA	TADA3	TADA3	Transcriptional adapter 3	Transcriptional adapter 3	Homo sapiens	9606	20180704_9606_rev_uniprot_isoforms
O75528.2	TADA3	O75528	2	TADA3	TADA3 i.2	Isoform 2 of Transcriptional adapter 3	Transcriptional adapter 3	Homo sapiens	9606	20180704_9606_rev_uniprot_isoforms
Q15545	TAF7	Q15545	NA	TAF7	TAF7	Transcription initiation factor TFIID subunit 7	Transcription initiation factor TFIID subunit 7	Homo sapiens	9606	20180704_9606_rev_uniprot_isoforms
Q9HBM6	TAF9B	Q9HBM6	NA	TAF9B	TAF9B	Transcription initiation factor TFIID subunit 9B	Transcription initiation factor TFIID subunit 9B	Homo sapiens	9606	20180704_9606_rev_uniprot_isoforms
Q8N103	TAGAP	Q8N103	NA	TAGAP	TAGAP	T-cell activation Rho GTPase-activating protein	T-cell activation Rho GTPase-activating protein	Homo sapiens	9606	20180704_9606_rev_uniprot_isoforms
Q8N103.2	TAGAP	Q8N103	2	TAGAP	TAGAP i.2	Isoform 2 of T-cell activation Rho GTPase-activating protein	T-cell activation Rho GTPase-activating protein	Homo sapiens	9606	20180704_9606_rev_uniprot_isoforms
Q8N103.3	TAGAP	Q8N103	3	TAGAP	TAGAP i.3	Isoform 3 of T-cell activation Rho GTPase-activating protein	T-cell activation Rho GTPase-activating protein	Homo sapiens	9606	20180704_9606_rev_uniprot_isoforms
Q8N103.4	TAGAP	Q8N103	4	TAGAP	TAGAP i.4	Isoform 4 of T-cell activation Rho GTPase-activating protein	T-cell activation Rho GTPase-activating protein	Homo sapiens	9606	20180704_9606_rev_uniprot_isoforms
Q70YC4	ZNF365	Q70YC4	NA	TALAN	TALAN	Talanin	Talanin	Homo sapiens	9606	20180704_9606_rev_uniprot_isoforms
Q9UL54	TAOK2	Q9UL54	NA	TAOK2	TAOK2	Serine/threonine-protein kinase TAO2	Serine/threonine-protein kinase TAO2	Homo sapiens	9606	20180704_9606_rev_uniprot_isoforms
Q9UL54.2	TAOK2	Q9UL54	2	TAOK2	TAOK2 i.2	Isoform 2 of Serine/threonine-protein kinase TAO2	Serine/threonine-protein kinase TAO2	Homo sapiens	9606	20180704_9606_rev_uniprot_isoforms
Q9UL54.3	TAOK2	Q9UL54	3	TAOK2	TAOK2 i.3	Isoform 3 of Serine/threonine-protein kinase TAO2	Serine/threonine-protein kinase TAO2	Homo sapiens	9606	20180704_9606_rev_uniprot_isoforms
Q9UL54.4	TAOK2	Q9UL54	4	TAOK2	TAOK2 i.4	Isoform 4 of Serine/threonine-protein kinase TAO2	Serine/threonine-protein kinase TAO2	Homo sapiens	9606	20180704_9606_rev_uniprot_isoforms
Q03519	TAP2	Q03519	NA	TAP2	TAP2	Antigen peptide transporter 2	Antigen peptide transporter 2	Homo sapiens	9606	20180704_9606_rev_uniprot_isoforms
Q03519.2	TAP2	Q03519	2	TAP2	TAP2 i.2	Isoform 2 of Antigen peptide transporter 2	Antigen peptide transporter 2	Homo sapiens	9606	20180704_9606_rev_uniprot_isoforms
Q13395	TARBP1	Q13395	NA	TARB1	TARB1	Probable methyltransferase TARBP1	Probable methyltransferase TARBP1	Homo sapiens	9606	20180704_9606_rev_uniprot_isoforms
Q7Z7G0	ABI3BP	Q7Z7G0	NA	TARSH	TARSH	Target of Nesh-SH3	Target of Nesh-SH3	Homo sapiens	9606	20180704_9606_rev_uniprot_isoforms
Q7Z7G0.2	ABI3BP	Q7Z7G0	2	TARSH	TARSH i.2	Isoform 2 of Target of Nesh-SH3	Target of Nesh-SH3	Homo sapiens	9606	20180704_9606_rev_uniprot_isoforms
Q7Z7G0.3	ABI3BP	Q7Z7G0	3	TARSH	TARSH i.3	Isoform 3 of Target of Nesh-SH3	Target of Nesh-SH3	Homo sapiens	9606	20180704_9606_rev_uniprot_isoforms
Q7Z7G0.4	ABI3BP	Q7Z7G0	4	TARSH	TARSH i.4	Isoform 4 of Target of Nesh-SH3	Target of Nesh-SH3	Homo sapiens	9606	20180704_9606_rev_uniprot_isoforms
Q9H6P5	TASP1	Q9H6P5	NA	TASP1	TASP1	Threonine aspartase 1	Threonine aspartase 1	Homo sapiens	9606	20180704_9606_rev_uniprot_isoforms
Q9H6P5.2	TASP1	Q9H6P5	2	TASP1	TASP1 i.2	Isoform 2 of Threonine aspartase 1	Threonine aspartase 1	Homo sapiens	9606	20180704_9606_rev_uniprot_isoforms
Q9H6P5.3	TASP1	Q9H6P5	3	TASP1	TASP1 i.3	Isoform 3 of Threonine aspartase 1	Threonine aspartase 1	Homo sapiens	9606	20180704_9606_rev_uniprot_isoforms
Q93075	TATDN2	Q93075	NA	TATD2	TATD2	Putative deoxyribonuclease TATDN2	Putative deoxyribonuclease TATDN2	Homo sapiens	9606	20180704_9606_rev_uniprot_isoforms
Q17R31	TATDN3	Q17R31	NA	TATD3	TATD3	Putative deoxyribonuclease TATDN3	Putative deoxyribonuclease TATDN3	Homo sapiens	9606	20180704_9606_rev_uniprot_isoforms
Q17R31.2	TATDN3	Q17R31	2	TATD3	TATD3 i.2	Isoform 2 of Putative deoxyribonuclease TATDN3	Putative deoxyribonuclease TATDN3	Homo sapiens	9606	20180704_9606_rev_uniprot_isoforms
Q17R31.3	TATDN3	Q17R31	3	TATD3	TATD3 i.3	Isoform 3 of Putative deoxyribonuclease TATDN3	Putative deoxyribonuclease TATDN3	Homo sapiens	9606	20180704_9606_rev_uniprot_isoforms
Q17R31.4	TATDN3	Q17R31	4	TATD3	TATD3 i.4	Isoform 4 of Putative deoxyribonuclease TATDN3	Putative deoxyribonuclease TATDN3	Homo sapiens	9606	20180704_9606_rev_uniprot_isoforms
Q17R31.5	TATDN3	Q17R31	5	TATD3	TATD3 i.5	Isoform 5 of Putative deoxyribonuclease TATDN3	Putative deoxyribonuclease TATDN3	Homo sapiens	9606	20180704_9606_rev_uniprot_isoforms
P10636	MAPT	P10636	NA	TAU	TAU	Microtubule-associated protein tau	Microtubule-associated protein tau	Homo sapiens	9606	20180704_9606_rev_uniprot_isoforms
P10636.2	MAPT	P10636	2	TAU	TAU i.2	Isoform Fetal-tau of Microtubule-associated protein tau	Microtubule-associated protein tau	Homo sapiens	9606	20180704_9606_rev_uniprot_isoforms
P10636.3	MAPT	P10636	3	TAU	TAU i.3	Isoform Tau-A of Microtubule-associated protein tau	Microtubule-associated protein tau	Homo sapiens	9606	20180704_9606_rev_uniprot_isoforms
P10636.4	MAPT	P10636	4	TAU	TAU i.4	Isoform Tau-B of Microtubule-associated protein tau	Microtubule-associated protein tau	Homo sapiens	9606	20180704_9606_rev_uniprot_isoforms
P10636.5	MAPT	P10636	5	TAU	TAU i.5	Isoform Tau-C of Microtubule-associated protein tau	Microtubule-associated protein tau	Homo sapiens	9606	20180704_9606_rev_uniprot_isoforms
P10636.6	MAPT	P10636	6	TAU	TAU i.6	Isoform Tau-D of Microtubule-associated protein tau	Microtubule-associated protein tau	Homo sapiens	9606	20180704_9606_rev_uniprot_isoforms
P10636.7	MAPT	P10636	7	TAU	TAU i.7	Isoform Tau-E of Microtubule-associated protein tau	Microtubule-associated protein tau	Homo sapiens	9606	20180704_9606_rev_uniprot_isoforms
P10636.8	MAPT	P10636	8	TAU	TAU i.8	Isoform Tau-F of Microtubule-associated protein tau	Microtubule-associated protein tau	Homo sapiens	9606	20180704_9606_rev_uniprot_isoforms
P10636.9	MAPT	P10636	9	TAU	TAU i.9	Isoform Tau-G of Microtubule-associated protein tau	Microtubule-associated protein tau	Homo sapiens	9606	20180704_9606_rev_uniprot_isoforms
Q16635	TAZ	Q16635	NA	TAZ	TAZ	Tafazzin	Tafazzin	Homo sapiens	9606	20180704_9606_rev_uniprot_isoforms
Q16635.2	TAZ	Q16635	2	TAZ	TAZ i.2	Isoform 2 of Tafazzin	Tafazzin	Homo sapiens	9606	20180704_9606_rev_uniprot_isoforms
Q16635.3	TAZ	Q16635	3	TAZ	TAZ i.3	Isoform 3 of Tafazzin	Tafazzin	Homo sapiens	9606	20180704_9606_rev_uniprot_isoforms
Q16635.4	TAZ	Q16635	4	TAZ	TAZ i.4	Isoform 4 of Tafazzin	Tafazzin	Homo sapiens	9606	20180704_9606_rev_uniprot_isoforms
Q16635.5	TAZ	Q16635	5	TAZ	TAZ i.5	Isoform 5 of Tafazzin	Tafazzin	Homo sapiens	9606	20180704_9606_rev_uniprot_isoforms
Q16635.6	TAZ	Q16635	6	TAZ	TAZ i.6	Isoform 6 of Tafazzin	Tafazzin	Homo sapiens	9606	20180704_9606_rev_uniprot_isoforms
Q16635.7	TAZ	Q16635	7	TAZ	TAZ i.7	Isoform 7 of Tafazzin	Tafazzin	Homo sapiens	9606	20180704_9606_rev_uniprot_isoforms
Q16635.8	TAZ	Q16635	8	TAZ	TAZ i.8	Isoform 8 of Tafazzin	Tafazzin	Homo sapiens	9606	20180704_9606_rev_uniprot_isoforms
Q16635.9	TAZ	Q16635	9	TAZ	TAZ i.9	Isoform 9 of Tafazzin	Tafazzin	Homo sapiens	9606	20180704_9606_rev_uniprot_isoforms
Q9NY65	TUBA8	Q9NY65	NA	TBA8	TBA8	Tubulin alpha-8 chain	Tubulin alpha-8 chain	Homo sapiens	9606	20180704_9606_rev_uniprot_isoforms
Q9NY65.2	TUBA8	Q9NY65	2	TBA8	TBA8 i.2	Isoform 2 of Tubulin alpha-8 chain	Tubulin alpha-8 chain	Homo sapiens	9606	20180704_9606_rev_uniprot_isoforms
Q9H4B7	TUBB1	Q9H4B7	NA	TBB1	TBB1	Tubulin beta-1 chain	Tubulin beta-1 chain	Homo sapiens	9606	20180704_9606_rev_uniprot_isoforms
Q13509	TUBB3	Q13509	NA	TBB3	TBB3	Tubulin beta-3 chain	Tubulin beta-3 chain	Homo sapiens	9606	20180704_9606_rev_uniprot_isoforms
Q13509.2	TUBB3	Q13509	2	TBB3	TBB3 i.2	Isoform 2 of Tubulin beta-3 chain	Tubulin beta-3 chain	Homo sapiens	9606	20180704_9606_rev_uniprot_isoforms
[truncated: 39,733 more rows]

## Sheet: ST6 SWATH windows
Window	Start (m/z)	Stop (m/z)
1	399.5	458.5
2	457.5	496.8
3	495.8	521.5
4	520.5	538.7
5	537.7	554.4
6	553.4	570.2
7	569.2	586.8
8	585.8	606.2
9	605.2	625.1
10	624.1	642.2
11	641.2	656.6
12	655.6	669.6
13	668.6	683.1
14	682.1	696.2
15	695.2	710.1
16	709.1	726.3
17	725.3	745.2
18	744.2	764.1
19	763.1	783.9
20	782.9	802.4
21	801.4	820.8
22	819.8	839.7
23	838.7	859.1
24	858.1	880.7
25	879.7	904.1
26	903.1	927.5
27	926.5	952.2
28	951.2	977.4
29	976.4	1004
30	1003	1035.9
31	1034.9	1076
32	1075	1122.8
33	1121.8	1176.3
34	1175.3	1249.7

## Sheet: ST7 iRT peptides
Source	Peptide	iRT [minutes]
Apolipoprotein A-I	ATEHLSTLSEK	7
Apolipoprotein A-I	DLATVYVDVLK	88.6
Apolipoprotein A-I	DSGRDYVSQFEGSALGK	63.1
Apolipoprotein A-I	DYVSQFEGSALGK	71.2
Apolipoprotein A-I	LLDNWDSVTSTFSK	82
Apolipoprotein A-I	LSPLGEEMR	36.2
Apolipoprotein A-I	QGLLPVLESFK	93.4
Apolipoprotein A-I	QKLHELQEK	3.8
Apolipoprotein A-I	THLAPYSDELR	30.9
Apolipoprotein A-I	VQPYLDDFQK	49.9
Apolipoprotein A-I	WQEEMELYR	58.3
Apolipoprotein A-IV	ISASAEELR	20.1
Apolipoprotein A-IV	SLAPYAQDTQEK	24.1
biognosys iRT	ADVTPADFSEWSK	67.9
biognosys iRT	DGLDAASYYAPVR	58.6
biognosys iRT	GAGSSEPVTGLDAK	20.6
biognosys iRT	GTFIIDPGGVIR	79.5
biognosys iRT	LFLQFGAQGSPFLK	96.4
biognosys iRT	LGGNEQVTR	3.8
biognosys iRT	TPVISGGPYEYR	46
biognosys iRT	TPVITGAPYEYR	50.8
biognosys iRT	VEATFGVDESNAK	30.8
biognosys iRT	YILAGVENSK	37.9
